# Supplementary material for: Gene expression to mitochondrial metabolism: Variability among cultured Trypanosoma cruzi strains
Source: PLoS One. 2018 May 30;13(5):e0197983. doi: 10.1371/journal.pone.0197983 (PMC5976161; doi:10.1371/journal.pone.0197983)
Supplement: S1 Table — The numbers of genes in each category with functional Trypanosoma cruzi homologues are provided in Table 1. (XLSX) [file pone.0197983.s001.xlsx]

## Sheet: Complex I
T. brucei ID	Gene	Reference
Tb927.10.13620	nadh-ubiquinone oxidoreductase 39 kda subunit	Acestor et al, 2011; doi:10.1074/mcp.M110.006908
Tb927.10.12540	NADH-ubiquinone oxidoreductase complex I subunit	Acestor et al, 2011; doi:10.1074/mcp.M110.006908
Tb927.10.14860	NADH-ubiquinone oxidoreductase B14 subunit	Acestor et al, 2011; doi:10.1074/mcp.M110.006908
Tb927.11.8910	NADH-ubiquinone oxidoreductase B16.6 subunit	Acestor et al, 2011; doi:10.1074/mcp.M110.006908
Tb927.11.15810	NADH-ubiquinone oxidoreductase B22 subunit	Acestor et al, 2011; doi:10.1074/mcp.M110.006908
Tb927.11.16870	NADH-ubiquinone oxidoreductase B8 subunit	Acestor et al, 2011; doi:10.1074/mcp.M110.006908
Tb927.11.1320	NADH dehydrogenase [ubiquinone] iron-sulfur protein 7	Acestor et al, 2011; doi:10.1074/mcp.M110.006908
Tb927.3.860	Acyl carrier protein	Acestor et al, 2011; doi:10.1074/mcp.M110.006908
Tb927.5.450	NADH dehydrogenase [ubiquinone] flavoprotein 1	Acestor et al, 2011; doi:10.1074/mcp.M110.006908
Tb927.7.6350	NADH dehydrogenase [ubiquinone] flavoprotein 2	Acestor et al, 2011; doi:10.1074/mcp.M110.006908
Tb927.9.1950	NADH dehydrogenase (ubiquinone) 1 alpha subcomplex subunit	Acestor et al, 2011; doi:10.1074/mcp.M110.006908
Tb927.9.7190	Trans-2-enoyl-CoA reductase	Acestor et al, 2011; doi:10.1074/mcp.M110.006908
Tb927.7.7410	Trans-2-enoyl-CoA reductase	Acestor et al, 2011; doi:10.1074/mcp.M110.006908
Tb927.9.8410	chaperone protein DnaJ	Acestor et al, 2011; doi:10.1074/mcp.M110.006908
Tb927.9.15380	nadh-ubiquinone oxidoreductase 39 kda subunit	Acestor et al, 2011; doi:10.1074/mcp.M110.006908
Tb927.9.15270	NADH dehydrogenase (ubiquinone) 1 alpha subcomplex subunit	Acestor et al, 2011; doi:10.1074/mcp.M110.006908
Tb927.10.7610	NADH-ubiquinone oxidoreductase complex I subunit	Acestor et al, 2011; doi:10.1074/mcp.M110.006908
Tb927.10.4130	NADH-ubiquinone oxidoreductase B13 subunit	Acestor et al, 2011; doi:10.1074/mcp.M110.006908
Tb927.10.2230	NADPH:adrenodoxin oxidoreductase, mitochondrial	Acestor et al, 2011; doi:10.1074/mcp.M110.006908
Tb927.11.13910	NADH dehydrogenase (ubiquinone) 1 alpha subcomplex subunit	Acestor et al, 2011; doi:10.1074/mcp.M110.006908
Tb927.11.15820	superoxide dismutase	Acestor et al, 2011; doi:10.1074/mcp.M110.006908
Tb927.5.3350	iron superoxide dismutase A	Acestor et al, 2011; doi:10.1074/mcp.M110.006908
Tb927.11.6980	Phosphoenolpyruvate carboxykinase	Acestor et al, 2011; doi:10.1074/mcp.M110.006908
Tb927.1.730	NADH-ubiquinone oxidoreductase complex I subunit	Acestor et al, 2011; doi:10.1074/mcp.M110.006908
Tb927.2.4380	NADH dehydrogenase (ubiquinone) 1 alpha subcomplex subuni	Acestor et al, 2011; doi:10.1074/mcp.M110.006908
Tb927.3.3660	NADH-ubiquinone oxidoreductase complex I subunit	Acestor et al, 2011; doi:10.1074/mcp.M110.006908
Tb927.6.1410	NADH dehydrogenase (ubiquinone) 1 alpha subcomplex subunit	Acestor et al, 2011; doi:10.1074/mcp.M110.006908
Tb927.6.2010	acyl-CoA synthetase	Acestor et al, 2011; doi:10.1074/mcp.M110.006908
Tb927.11.4490	long-chain-fatty-acid-CoA ligase	Acestor et al, 2011; doi:10.1074/mcp.M110.006908
Tb927.7.7330	NADH dehydrogenase (ubiquinone) 1 alpha subcomplex subunit	Acestor et al, 2011; doi:10.1074/mcp.M110.006908
Tb927.8.4250	NADH dehydrogenase (ubiquinone) 1 alpha subcomplex subunit	Acestor et al, 2011; doi:10.1074/mcp.M110.006908
Tb927.11.3530	NADH dehydrogenase (ubiquinone) 1 alpha subcomplex subunit	Acestor et al, 2011; doi:10.1074/mcp.M110.006908
Tb927.9.1400	kynurenine 3-monooxygenase	Acestor et al, 2011; doi:10.1074/mcp.M110.006908
Tb927.9.6710	kynurenine 3-monooxygenase	Acestor et al, 2011; doi:10.1074/mcp.M110.006908
Tb927.9.9700	NADH dehydrogenase (ubiquinone) 1 alpha subcomplex subunit	Acestor et al, 2011; doi:10.1074/mcp.M110.006908
Tb927.9.11660	NADH dehydrogenase (ubiquinone) 1 beta subcomplex subunit	Acestor et al, 2011; doi:10.1074/mcp.M110.006908
Tb927.9.15010	NADH dehydrogenase (ubiquinone) 1 beta subcomplex subunit	Acestor et al, 2011; doi:10.1074/mcp.M110.006908
Tb927.10.1160	NADH dehydrogenase (ubiquinone) 1 beta subcomplex subunit	Acestor et al, 2011; doi:10.1074/mcp.M110.006908
Tb927.11.9930	NADH dehydrogenase (ubiquinone) 1 beta subcomplex subunit	Acestor et al, 2011; doi:10.1074/mcp.M110.006908
Tb927.11.15440	NADH dehydrogenase (ubiquinone) 1 beta subcomplex subunit	Acestor et al, 2011; doi:10.1074/mcp.M110.006908
Tb927.2.1680	peptidyl-prolyl cis-trans isomerase	Acestor et al, 2011; doi:10.1074/mcp.M110.006908
Tb927.4.4300	NADH dehydrogenase (ubiquinone) 1 beta subcomplex subunit	Acestor et al, 2011; doi:10.1074/mcp.M110.006908
Tb927.4.440	NADH:ubiquinone oxidoreductase, ESSS subunit	Acestor et al, 2011; doi:10.1074/mcp.M110.006908
Tb927.7.3910	NADH dehydrogenase (ubiquinone) 1 beta subcomplex subunit	Acestor et al, 2011; doi:10.1074/mcp.M110.006908
Tb927.8.2530	Cytochrome c oxidase copper chaperone	Acestor et al, 2011; doi:10.1074/mcp.M110.006908
Tb927.8.5560	NADH dehydrogenase (ubiquinone) 1 beta subcomplex subunit	Acestor et al, 2011; doi:10.1074/mcp.M110.006908
Tb927.11.7212	NADH-ubiquinone oxidoreductase complex I subunit	Acestor et al, 2011; doi:10.1074/mcp.M110.006908
Tb927.4.4980	NADH-ubiquinone oxidoreductase complex I subunit	Acestor et al, 2011; doi:10.1074/mcp.M110.006908
Gene Identification Numbers refer to those in TriTryp DB: http://tritrypdb.org/tritrypdb/

## Sheet: Complex II
T. brucei ID	Gene	Reference	T. cruzi orthologue
Tb927.8.6580	Succinate dehydrogenase [ubiquinone] flavoprotein subunit	Acestor et al, 2011; doi:10.1074/mcp.M110.006908	SDH1
Tb927.9.5960	succinate dehydrogenase iron-sulfur subunit	Acestor et al, 2011; doi:10.1074/mcp.M110.006908	SDH2
Tb927.8.3380	succinate dehydrogenase iron-sulfur subunit	Acestor et al, 2011; doi:10.1074/mcp.M110.006908	SDH2
Tb927.2.4700	succinate dehydrogenase subunit	Acestor et al, 2011; doi:10.1074/mcp.M110.006908	SDH8
Tb927.8.5640	putative succinate dehydrogenase subunit	Acestor et al, 2011; doi:10.1074/mcp.M110.006908	SDH6
Tb927.10.3040	succinate dehydrogenase subunit	Acestor et al, 2011; doi:10.1074/mcp.M110.006908	SDH9
Tb927.6.4130	succinate dehydrogenase subunit 3	Acestor et al, 2011; doi:10.1074/mcp.M110.006908	SDH3
Tb927.7.3590		Acestor et al, 2011; doi:10.1074/mcp.M110.006908
Tb927.8.1490		Acestor et al, 2011; doi:10.1074/mcp.M110.006908
Tb927.3.3460	succinate dehydrogenase flavoprotein subunit	Morales J, et al. 2009; doi: 10.1074/jbc.M806623200	SDH5
Tb927.6.2490	succinate dehydrogenase subunit 7	Morales J, et al. 2009; doi: 10.1074/jbc.M806623200	SDH7
Tb927.10.11770	succinate dehydrogenase cytochrome B subunit	Morales J, et al. 2009; doi: 10.1074/jbc.M806623200	SDH4
Tb927.5.510	putative succinate dehydrogenase subunit	Morales J, et al. 2009; doi: 10.1074/jbc.M806623200	SDH10
Tb927.8.6890	putative succinate dehydrogenase subunit	Morales J, et al. 2009; doi: 10.1074/jbc.M806623200	SDH11
Gene Identification Numbers refer to those in TriTryp DB: http://tritrypdb.org/tritrypdb/

## Sheet: Complex III
T. brucei ID	Gene	Reference
Tb927.9.14160	ISP, rieske iron-sulfur protein	Acestor et al, 2011; doi:10.1074/mcp.M110.006908
Tb927.8.1890	Cytochrome c1	Acestor et al, 2011; doi:10.1074/mcp.M110.006908
Tb927.11.3980	alpha-MMP	Acestor et al, 2011; doi:10.1074/mcp.M110.006908
Tb927.5.1060	beta-MMP	Acestor et al, 2011; doi:10.1074/mcp.M110.006908
Tb927.10.4280	ubiquinol-cytochrome c reductase	Acestor et al, 2011; doi:10.1074/mcp.M110.006908
Tb927.11.16220	Cytochrome b-c1 complex subunit	Acestor et al, 2011; doi:10.1074/mcp.M110.006908
Tb927.8.6110	3-hydroxy-3-methylglutaryl-CoA synthase	Acestor et al, 2011; doi:10.1074/mcp.M110.006908
Tb927.3.4920	LETM1 and EF-hand domain-containing protein 1	Acestor et al, 2011; doi:10.1074/mcp.M110.006908
Tb927.9.12730	Chaprone protein DNA J, putative	Acestor et al, 2011; doi:10.1074/mcp.M110.006908
Tb927.6.2790	L-threonine 3-dehydrogenase	Acestor et al, 2011; doi:10.1074/mcp.M110.006908
Gene Identification Numbers refer to those in TriTryp DB: http://tritrypdb.org/tritrypdb/

## Sheet: Complex IV
T. brucei ID	Gene	Reference
Tb927.3.1890	cytochrome c oxidase assembly protein	Zikova et al. 2008 doi: 10.1128/EC.00204-08
Tb927.5.3040	MIX protein	Zikova et al. 2008 doi: 10.1128/EC.00204-08
Tb927.9.10310	mitochondrial carrier protein 11	Zikova et al. 2008 doi: 10.1128/EC.00204-08
Tb927.9.14420	Peptidyl-prolyl cis-trans isomerase C	Zikova et al. 2008 doi: 10.1128/EC.00204-08
Tb927.11.12040		Zikova et al. 2008 doi: 10.1128/EC.00204-08
Tb927.11.4850		Zikova et al. 2008 doi: 10.1128/EC.00204-08
Tb927.11.1010	putative chaperone protein DNA J	Zikova et al. 2008 doi: 10.1128/EC.00204-08
Tb927.1.4100	cytochrome oxidase subunit IV	Zikova et al. 2008 doi: 10.1128/EC.00204-08
Tb927.9.3170	cytochrome oxidase subunit V	Zikova et al. 2008 doi: 10.1128/EC.00204-08
Tb11.0400	putative P27 protein	Zikova et al. 2008 doi: 10.1128/EC.00204-08
Tb927.11.13140	cytochrome oxidase subunit X	Zikova et al. 2008 doi: 10.1128/EC.00204-08
Tb927.10.4880		Zikova et al. 2008 doi: 10.1128/EC.00204-08
Tb927.9.10520		Zikova et al. 2008 doi: 10.1128/EC.00204-08
Tb927.9.14200	methyltransferase domain containing protein	Zikova et al. 2008 doi: 10.1128/EC.00204-08
Tb927.10.5220		Zikova et al. 2008 doi: 10.1128/EC.00204-08
Tb927.7.6990		Zikova et al. 2008 doi: 10.1128/EC.00204-08
Tb927.11.10140		Zikova et al. 2008 doi: 10.1128/EC.00204-08
Tb927.11.2010		Zikova et al. 2008 doi: 10.1128/EC.00204-08
Tb927.3.1940	TLP18.3, Psb32 and MOLO-1 founding proteins of phosphatase	Zikova et al. 2008 doi: 10.1128/EC.00204-08
Tb927.5.2580		Zikova et al. 2008 doi: 10.1128/EC.00204-08
Tb927.9.7830		Zikova et al. 2008 doi: 10.1128/EC.00204-08
Tb927.9.2450	electon transport protein SCO1/SCO2, putative	Zikova et al. 2008 doi: 10.1128/EC.00204-08
Tb927.10.13600		Zikova et al. 2008 doi: 10.1128/EC.00204-08
Tb927.10.2550	malate dehydrogenase-related	Zikova et al. 2008 doi: 10.1128/EC.00204-08
Tb927.3.750	SET domain containing protein	Zikova supplementals
Tb927.3.1410	cytochrome oxidase subunit VII	Zikova supplementals
Tb927.7.5260	Cytochrome c oxidase biogenesis protein Cmc1 like	Zikova supplementals
Tb927.8.6080	Glycerophosphoryl diester phosphodiesterase family	Zikova supplementals
Tb927.9.13580		Zikova supplementals
Tb927.10.6200		Zikova supplementals
Tb927.10.470	choline dehydrogenase	Zikova supplementals
Tb927.11.13830	DNA J domain-containing protein	Zikova supplementals
Tb927.11.3940		Zikova supplementals
Tb927.11.4680	SURF1 family	Zikova supplementals
Tb927.11.4870		Zikova supplementals
Tb927.2.3180	kinetoplast polyadenylation/uridylation factor 1 KPAF1	Zikova supplementals
Tb927.4.4620	cytochrome oxidase subunit VIII	Zikova supplementals
Tb927.10.280	cytochrome oxidase subunit VI	Zikova supplementals
Tb927.10.8320	cytochrome oxidase subunit IX, putative	Zikova supplementals
Tb927.10.3120	cytochrome c oxidase assembly protein	Zikova supplementals
Tb927.11.11950	cytochrome oxidase assembly protein	Zikova supplementals
Gene Identification Numbers refer to those in TriTryp DB: http://tritrypdb.org/tritrypdb/

## Sheet: Complex V
T. brucei ID	Gene	Reference
Tb927.7.7420	ATP synthase F1, alpha subunit	Zikova 2009; doi: 10.1371/journal.ppat.1000436
Tb927.3.1380	ATP synthase subunit beta	Zikova 2009; doi: 10.1371/journal.ppat.1000436
Tb927.10.180	ATP synthase F1 subunit gamma protein	Zikova 2009; doi: 10.1371/journal.ppat.1000436
Tb927.6.4990	mitochondrial ATP synthase delta chain	Zikova 2009; doi: 10.1371/journal.ppat.1000436
Tb927.10.5050	mitochondrial ATP synthase epsilon chain	Zikova 2009; doi: 10.1371/journal.ppat.1000436
Tb927.10.8030	Mitochondrial ATP synthase subunit 5	Zikova 2009; doi: 10.1371/journal.ppat.1000436
Tb927.5.1710	ATP synthase F(0) complex subunit B	Zikova 2009; doi: 10.1371/journal.ppat.1000436
Tb927.10.1570	Mitochondrial ATP synthase subunit c-2	Zikova 2009; doi: 10.1371/journal.ppat.1000436
Tb927.10.520	Mitochondrial ATP synthase subunit	Zikova 2009; doi: 10.1371/journal.ppat.1000436
Tb927.5.2930	Mitochondrial ATP synthase subunit	Zikova 2009; doi: 10.1371/journal.ppat.1000436
Tb927.11.6250	Mitochondrial ATP synthase subunit	Zikova 2009; doi: 10.1371/journal.ppat.1000436
Tb927.10.9830	Mitochondrial ATP synthase subunit	Zikova 2009; doi: 10.1371/journal.ppat.1000436
Tb927.3.1690	Mitochondrial ATP synthase subunit	Zikova 2009; doi: 10.1371/journal.ppat.1000436
Tb927.11.1270	Mitochondrial ATP synthase subunit	Zikova 2009; doi: 10.1371/journal.ppat.1000436
Tb927.7.840	Mitochondrial ATP synthase subunit	Zikova 2009; doi: 10.1371/journal.ppat.1000436
Tb927.11.600	Mitochondrial ATP synthase subunit	Zikova 2009; doi: 10.1371/journal.ppat.1000436
Tb927.2.3610	Mitochondrial ATP synthase subunit	Zikova 2009; doi: 10.1371/journal.ppat.1000436
Tb927.3.2880	Mitochondrial ATP synthase subunit	Zikova 2009; doi: 10.1371/journal.ppat.1000436
Tb927.3.2180	Mitochondrial ATP synthase subunit	Zikova 2009; doi: 10.1371/journal.ppat.1000436
Tb927.5.3090	Mitochondrial ATP synthase subunit	Zikova 2009; doi: 10.1371/journal.ppat.1000436
Tb927.4.3450	Mitochondrial ATP synthase subunit	Zikova 2009; doi: 10.1371/journal.ppat.1000436
Tb927.8.3320	Mitochondrial ATP synthase subunit	Zikova 2009; doi: 10.1371/journal.ppat.1000436
Gene Identification Numbers refer to those in TriTryp DB: http://tritrypdb.org/tritrypdb/

## Sheet: Alt components
T. brucei ID	Gene	Reference
Tb927.10.7090	Alternative oxidase (AOX), (TAO)	Acestor et al, 2011; doi:10.1074/mcp.M110.006908
Tb927.10.9440	Alternative NAHD dehydrogenase	Acestor et al, 2011; doi:10.1074/mcp.M110.006908
Tb927.1.1130	Glyceraol-3-phosphate dehydrogenase	Acestor et al, 2011; doi:10.1074/mcp.M110.006908
Gene Identification Numbers refer to those in TriTryp DB: http://tritrypdb.org/tritrypdb/

## Sheet: Glycolysis
T. brucei ID	Gene	Reference
Tb927.10.8440	glucose transporter 1B (THT1)	Capewell et al, 2013: doi.org/10.1371/journal.pone.0067069
Tb927.10.8530	glucose transporter,glucose transporter 2A (THT2A)	Capewell et al, 2013: doi.org/10.1371/journal.pone.0067069
Tb927.4.2290	glucose transporter, (THT3)	Capewell et al, 2013: doi.org/10.1371/journal.pone.0067069
Tb927.6.3050	aldehyde dehydrogenase family, putative	Capewell et al, 2013: doi.org/10.1371/journal.pone.0067069
Tb927.6.4210	aldehyde dehydrogenase, putative (ALDH)	Capewell et al, 2013: doi.org/10.1371/journal.pone.0067069
Tb927.4.1360	hypothetical protein, (aldose 1-epimerase)	Capewell et al, 2013: doi.org/10.1371/journal.pone.0067069
Tb11.02.3040	aldo/keto reductase, putative	Capewell et al, 2013: doi.org/10.1371/journal.pone.0067069
Tb11.01.6410	phosphomannose isomerase, putative	Capewell et al, 2013: doi.org/10.1371/journal.pone.0067069
Tb927.5.290	galactokinase, pseudogene, putative,galactokinase, degenerate,galactose kinase, degenerate	Capewell et al, 2013: doi.org/10.1371/journal.pone.0067069
Tb927.10.13630	glucosidase, putative	Capewell et al, 2013: doi.org/10.1371/journal.pone.0067069
Tb927.10.2010	hexokinase (HK1)	Capewell et al, 2013: doi.org/10.1371/journal.pone.0067069
Tb927.10.2020	hexokinase (HK2)	Capewell et al, 2013: doi.org/10.1371/journal.pone.0067069
Tb927.1.3830	glucose-6-phosphate isomerase, glycosomal (PGI)	Capewell et al, 2013: doi.org/10.1371/journal.pone.0067069
Tb927.3.3270	ATP-dependent phosphofructokinase (TbPFK)	Capewell et al, 2013: doi.org/10.1371/journal.pone.0067069
Tb927.10.5620	fructose-bisphosphate aldolase, glycosomal (ALD)	Capewell et al, 2013: doi.org/10.1371/journal.pone.0067069
Tb11.02.3210	triosephosphate isomerase (TIM)	Capewell et al, 2013: doi.org/10.1371/journal.pone.0067069
Tb09.211.1370	glyceraldehyde-3-phosphate dehydrogenase, (GPDH)	Capewell et al, 2013: doi.org/10.1371/journal.pone.0067069
Tb09.211.3570	glycerol kinase, glycosomal (glk1)	Capewell et al, 2013: doi.org/10.1371/journal.pone.0067069
Tb927.6.4300	glyceraldehyde 3-phosphate dehydrogenase, glycosomal (GAPDH)	Capewell et al, 2013: doi.org/10.1371/journal.pone.0067069
Tb11.22.0003	phosphoglycerate kinase, putative	Capewell et al, 2013: doi.org/10.1371/journal.pone.0067069
Tb927.1.700	phosphoglycerate kinase (PGKC)	Capewell et al, 2013: doi.org/10.1371/journal.pone.0067069
Tb927.1.710	phosphoglycerate kinase (PGKB)	Capewell et al, 2013: doi.org/10.1371/journal.pone.0067069
Tb927.1.720	phosphoglycerate kinase (PGKA)	Capewell et al, 2013: doi.org/10.1371/journal.pone.0067069
Tb11.01.3340	2,3-bisphosphoglycerate-independent phosphoglycerate mutase-like protein, (PGAM)	Capewell et al, 2013: doi.org/10.1371/journal.pone.0067069
Tb927.10.7930	2,3-bisphosphoglycerate-independent phosphoglycerate mutase (PGAM)	Capewell et al, 2013: doi.org/10.1371/journal.pone.0067069
Tb11.01.2110	phosphoglycerate mutase family member 5, (PGAM)	Capewell et al, 2013: doi.org/10.1371/journal.pone.0067069
Tb927.5.3580	phosphoglycerate mutase protein, (PGAM)	Capewell et al, 2013: doi.org/10.1371/journal.pone.0067069
Tb11.01.8100	enolase, putative	Capewell et al, 2013: doi.org/10.1371/journal.pone.0067069
Tb927.10.2890	ENO	Capewell et al, 2013: doi.org/10.1371/journal.pone.0067069
Tb927.10.14140	pyruvate kinase 1 (PYK1)	Capewell et al, 2013: doi.org/10.1371/journal.pone.0067069
Tb11.02.4150	pyruvate phosphate dikinase (PPDK)	Capewell et al, 2013: doi.org/10.1371/journal.pone.0067069
Tb927.10.15410	glycosomal malate dehydrogenase (gMDH)	Capewell et al, 2013: doi.org/10.1371/journal.pone.0067069
Tb927.2.4210	glycosomal phosphoenolpyruvate carboxykinase (PEPCK)	Capewell et al, 2013: doi.org/10.1371/journal.pone.0067069
Tb927.5.930	NADH-dependent fumarate reductase (FRDg)	Capewell et al, 2013: doi.org/10.1371/journal.pone.0067069
Tb927.3.4500	fumarate hydratase, class I (FHc)	Capewell et al, 2013: doi.org/10.1371/journal.pone.0067069
Tb927.8.1020	6-phosphofructo-2-kinase/fructose-2,6-biphosphatase, (PFK2-FBPase2)	Capewell et al, 2013: doi.org/10.1371/journal.pone.0067069
Tb927.7.1610	6-phosphofructo-2-kinase/fructose-2,6-biphosphatase, (PFK2-FBPase2)	Capewell et al, 2013: doi.org/10.1371/journal.pone.0067069
Tb927.3.2710	6-phosphofructo-2-kinase/fructose-2,6-bisphosphatase (PFK2-FBPase2)	Capewell et al, 2013: doi.org/10.1371/journal.pone.0067069
Tb927.10.4520	fructose- 2,6- bisphosphatase-like (PFK2-FBPase2)	Capewell et al, 2013: doi.org/10.1371/journal.pone.0067069
Tb927.4.3160	dihydroxyacetone phosphate acyltransferase, putative;with=GeneDB:LmjF34.1090 (DAT)	Capewell et al, 2013: doi.org/10.1371/journal.pone.0067069
Tb927.10.6880	glyceraldehyde 3-phosphate dehydrogenase, cytosolic (GAPDH)	Capewell et al, 2013: doi.org/10.1371/journal.pone.0067069
Tb11.01.3040	cytosolic malate dehydrogenase (cMDH)	Capewell et al, 2013: doi.org/10.1371/journal.pone.0067069
Tb927.10.2550	malate dehydrogenase-related	Capewell et al, 2013: doi.org/10.1371/journal.pone.0067069
Tb927.4.1350	glyoxalase II (glx2-2)	Capewell et al, 2013: doi.org/10.1371/journal.pone.0067069
Tb927.6.1080	glyoxalase II (glxII)	Capewell et al, 2013: doi.org/10.1371/journal.pone.0067069
Tb927.3.2030	acylphosphatase, putative	Capewell et al, 2013: doi.org/10.1371/journal.pone.0067069
Gene Identification Numbers refer to those in TriTryp DB: http://tritrypdb.org/tritrypdb/

## Sheet: Gluconeogenesis
T. brucei ID	Gene	Reference
Tb09.211.0540	fructose-1,6-bisphosphatase (Tb927.9.872) (FBPase)	Capewell et al, 2013: doi.org/10.1371/journal.pone.0067069
Tb11.02.4150	pyruvate phosphate dikinase (PPDK)	Capewell et al, 2013: doi.org/10.1371/journal.pone.0067069
Gene Identification Numbers refer to those in TriTryp DB: http://tritrypdb.org/tritrypdb/

## Sheet: Pentose Phosphate Pathways
T. brucei ID	Gene	Reference
Tb927.10.2490	glucose-6-phosphate 1-dehydrogenase (G6PDH)	Capewell et al, 2013: doi.org/10.1371/journal.pone.0067069
Tb11.02.4200	splicing factor Prp31;date=20090417 (6PGL)	Capewell et al, 2013: doi.org/10.1371/journal.pone.0067069
Tb09.211.3180	6-phosphogluconate dehydrogenase, decarboxylating (gnD)	Capewell et al, 2013: doi.org/10.1371/journal.pone.0067069
Tb927.10.12210	ribulose-5-phosphate 3-epimerase, putative	Capewell et al, 2013: doi.org/10.1371/journal.pone.0067069
Tb11.01.0700	ribose 5-phosphate isomerase, putative	Capewell et al, 2013: doi.org/10.1371/journal.pone.0067069
Tb927.8.6170	transketolase, putative (TK)	Capewell et al, 2013: doi.org/10.1371/journal.pone.0067069
Tb927.8.5600	transaldolase, putative	Capewell et al, 2013: doi.org/10.1371/journal.pone.0067069
Tb927.2.5800	sedoheptulose-1,7-bisphosphatase (SBPase)	Capewell et al, 2013: doi.org/10.1371/journal.pone.0067069
Tb11.03.0090	ribokinase, putative	Capewell et al, 2013: doi.org/10.1371/journal.pone.0067069
Tb927.5.3170	ribose-phosphate pyrophosphokinase, putative (PRPS5)	Capewell et al, 2013: doi.org/10.1371/journal.pone.0067069
Tb11.02.0530	phosphoribosylpyrophosphate synthetase, putative (PRS)	Capewell et al, 2013: doi.org/10.1371/journal.pone.0067069
Tb927.10.9430	phosphoribosylpyrophosphate synthetase, putative (PRS)	Capewell et al, 2013: doi.org/10.1371/journal.pone.0067069
Tb927.5.2960	phosphoribosylpyrophosphate synthetase, putative (PRS)	Capewell et al, 2013: doi.org/10.1371/journal.pone.0067069
Tb927.7.5680	deoxyribose-phosphate aldolase, putative	Capewell et al, 2013: doi.org/10.1371/journal.pone.0067069
Gene Identification Numbers refer to those in TriTryp DB: http://tritrypdb.org/tritrypdb/

## Sheet: TCA Cycle
T. brucei ID	Gene	Reference
Tb927.10.3650	NADH-dependent fumarate reductase, (FRDm)	Capewell et al, 2013: doi.org/10.1371/journal.pone.0067069
Tb927.5.940	NADH-dependent fumarate reductase, putative	Capewell et al, 2013: doi.org/10.1371/journal.pone.0067069
Tb11.02.2700	fumarate hydratase, class I (FHm)	Capewell et al, 2013: doi.org/10.1371/journal.pone.0067069
Tb927.10.2560	mitochondrial malate dehydrogenase (mMDH)	Capewell et al, 2013: doi.org/10.1371/journal.pone.0067069
Tb927.10.13430	citrate synthase, putative	Capewell et al, 2013: doi.org/10.1371/journal.pone.0067069
Tb927.10.14000	aconitase (ACO)	Capewell et al, 2013: doi.org/10.1371/journal.pone.0067069
Tb927.8.3690	isocitrate dehydrogenase [NADP], mitochondrial precursor, putative (IDHm)	Capewell et al, 2013: doi.org/10.1371/journal.pone.0067069
Tb11.03.0230	isocitrate dehydrogenase, putative (IDHg)	Capewell et al, 2013: doi.org/10.1371/journal.pone.0067069
Tb11.01.1740	2-oxoglutarate dehydrogenase E1 component, (KDH-E1)	Capewell et al, 2013: doi.org/10.1371/journal.pone.0067069
Tb11.47.0004	2-oxoglutarate dehydrogenase E1 component, (KDH-E1)	Capewell et al, 2013: doi.org/10.1371/journal.pone.0067069
Tb11.01.3550	2-oxoglutarate dehydrogenase E2 component, (KDH-E2)	Capewell et al, 2013: doi.org/10.1371/journal.pone.0067069
Tb11.01.1700	hypothetical protein, (2-oxoglutarate dehydrogenase)	Capewell et al, 2013: doi.org/10.1371/journal.pone.0067069
Tb11.01.8470	dihydrolipoyl dehydrogenase (GCVL-2)	Capewell et al, 2013: doi.org/10.1371/journal.pone.0067069
Tb927.10.7410	succinyl-CoA ligase [GDP-forming] beta-chain, (SCoAS)	Capewell et al, 2013: doi.org/10.1371/journal.pone.0067069
Tb927.3.2230	succinyl-CoA synthetase alpha subunit, (SCoAS)	Capewell et al, 2013: doi.org/10.1371/journal.pone.0067069
Tb927.8.6580	succinate dehydrogenase flavoprotein, putative	Capewell et al, 2013: doi.org/10.1371/journal.pone.0067069
Tb09.160.4380	succinate dehydrogenase, putative (SDH)	Capewell et al, 2013: doi.org/10.1371/journal.pone.0067069
Gene Identification Numbers refer to those in TriTryp DB: http://tritrypdb.org/tritrypdb/

[truncated: 5 more sheets: NADPH Metabolism, Acetate Metabolism, Mitochondrial Carriers, Amino Acid Transporters, Lipid Metabolism]
