# Supplementary material for: Gene expression to mitochondrial metabolism: Variability among cultured Trypanosoma cruzi strains
Source: PLoS One. 2018 May 30;13(5):e0197983. doi: 10.1371/journal.pone.0197983 (PMC5976161; doi:10.1371/journal.pone.0197983)
Supplement: S2 Table — CL Brener is a hybrid genome. One set of its chromosomes encode genes described as “Esmeraldo-like” because the parental lineage of that genome is DTU II (as is the non-hybrid strain Esmeraldo). The other set is described as “non-Esmeraldo-like” and has a different parental lineage. One of the three references we tested was the diploid CL Brener genome reference from El-Sayed et al. (10.1126/science.1112631), named "Hybrid" in this table. Also tested were the separate Esmeraldo-like (ESM) and Non-Esmeraldo-like (Non-ESM) haplotype genomes available at TriTrypDB. We mapped the RNA-seq datasets for CL Brener and Esmeraldo onto each of these references. Results are summarized, showing reads mapped on each reference and the portion of mapped reads that were captured between all possible pairings of references. Nearly all CL Brener reads mapped to either haplotype also mapped to the diploid hybrid, as did the Esmeraldo reads of this non-hybrid strain, with no appreciable differences in mapping performance for each strain’s RNA-seq dataset. The Hybrid reference genome provides the most complete mapped read set for all genomes and thus was the one selected. (XLSX) [file pone.0197983.s002.xlsx]

## Sheet: S2 Table
S2 Table
			Total Reads Mapped	Unique reads vs Hybrid	,%	Common reads vs Hybrid	,%	Unique reads vs ESM	,%	Common reads vs ESM	,%	Unique reads vs Non-ESM	,%	Common reads vs Non-ESM	,%
	CLB Reads	ESM	17011531	200	0.00117567	17011331	99.9988	N/A	N/A	17011531	100	1658032	9.74652	15353499	90.2535
		Non-ESM	17743976	236	0.00133003	17743740	99.9987	2390477	13.472	15353499	86.528	N/A	N/A	17743976	100
		Hybrid	19801991	N/A	N/A	19801991	100	2790660	14.0928	17011331	85.9072	2058251	10.3942	17743740	89.6058
	ESM Reads	ESM	18859641	367	0.00194595	18859274	99.9981	N/A	N/A	18859641	100	1880257	9.96974	16979384	90.0303
		Non-ESM	19496952	234	0.00120019	19496718	99.9988	2517568	12.9126	16979384	87.0874	N/A	N/A	19496952	100
		Hybrid	21799139	N/A	N/A	21799139	100	2939865	13.4862	18859274	86.5138	2302421	10.562	19496718	89.438
