# Supplementary material for: Gene expression to mitochondrial metabolism: Variability among cultured Trypanosoma cruzi strains
Source: PLoS One. 2018 May 30;13(5):e0197983. doi: 10.1371/journal.pone.0197983 (PMC5976161; doi:10.1371/journal.pone.0197983)
Supplement: S3 Table — (XLSX) [file pone.0197983.s003.xlsx]

## Sheet: Legend
Definition of terms used in sheets DE_CLB_Esm, DE_CLB_Syl, and DE_Syl_Esm of Table S3
Only genes that are three-fold changed between compared strains in each sheet are listed
STAR-generated read counts were processed with EdgeR version 3.20.2
Acronym	Definition
DE	Differential Expression
CLB	Trypanosoma cruzi strain CL Brener
Esm	Trypanosoma cruzi strain Esmeraldo
SYL	Trypanosoma cruzi strain Sylvio X10
Gene	TriTryp DB gene ID number @ tritrypdb.org/tritrypdb/
FC	Fold change in abundance of the first strain listed in the sheet tab relative to the second strain listed
FDR	False discovery rate
Best hit	Annotation for gene @ tritrypdb.org/tritrypdb/

## Sheet: DE_CLB_Esm
Gene	FC	FDR	Best hit
TcCLB.503483.9	0.0012302	1.57383e-213	retrotransposon hot spot (RHS) protein [Trypanosoma cruzi strain CL Brener] &gt;gi|70865103|gb|EAN81408.1| retrotransposon hot spot (RHS) protein, putative [Trypanosoma cruzi]
TcCLB.506017.51	0.00571868	1.86398e-168	retrotransposon hot spot (RHS) protein [Trypanosoma cruzi strain CL Brener] &gt;gi|70870532|gb|EAN84856.1| retrotransposon hot spot (RHS) protein, putative [Trypanosoma cruzi]
TcCLB.509429.4	0.00804133	2.15832e-101	retrotransposon hot spot (RHS) protein [Trypanosoma cruzi strain CL Brener] &gt;gi|70885510|gb|EAN98325.1| retrotransposon hot spot (RHS) protein, putative, partial [Trypanosoma cruzi]
TcCLB.509903.5	0.00819863	3.28447e-89	retrotransposon hot spot (RHS) protein [Trypanosoma cruzi strain CL Brener] &gt;gi|70871705|gb|EAN85806.1| retrotransposon hot spot (RHS) protein, putative [Trypanosoma cruzi]
TcCLB.507167.20	0.0087495	5.83273e-165	retrotransposon hot spot (RHS) protein [Trypanosoma cruzi strain CL Brener] &gt;gi|70884868|gb|EAN97710.1| retrotransposon hot spot (RHS) protein, putative [Trypanosoma cruzi]
TcCLB.507949.250	0.00899462	1.31192e-122	hypothetical protein [Trypanosoma cruzi strain CL Brener] &gt;gi|70882340|gb|EAN95315.1| hypothetical protein, conserved [Trypanosoma cruzi]
TcCLB.472357.10	0.0105697	5.7943e-96	trans-sialidase [Trypanosoma cruzi strain CL Brener] &gt;gi|70867570|gb|EAN82691.1| trans-sialidase, putative [Trypanosoma cruzi]
TcCLB.504863.10	0.0135732	2.19503e-86	retrotransposon hot spot (RHS) protein [Trypanosoma cruzi strain CL Brener] &gt;gi|70865903|gb|EAN81731.1| retrotransposon hot spot (RHS) protein, putative [Trypanosoma cruzi]
TcCLB.508139.250	0.0138081	2.5162e-93	trans-sialidase [Trypanosoma cruzi strain CL Brener] &gt;gi|71667005|ref|XP_820456.1| trans-sialidase [Trypanosoma cruzi strain CL Brener] &gt;gi|70885800|gb|EAN98604.1| trans-sialidase, putative [Trypanosoma cruzi] &gt;gi|70885801|gb|EAN98605.1| trans-sialidase, putative [Trypanosoma cruzi]
TcCLB.503861.10	0.0143863	4.93955e-116	retrotransposon hot spot (RHS) protein [Trypanosoma cruzi strain CL Brener] &gt;gi|70882516|gb|EAN95481.1| retrotransposon hot spot (RHS) protein, putative [Trypanosoma cruzi]
TcCLB.509429.59	0.0170227	2.32496e-83	hypothetical protein [Trypanosoma cruzi strain CL Brener] &gt;gi|70885509|gb|EAN98324.1| hypothetical protein, conserved [Trypanosoma cruzi] &gt;gi|557862365|gb|ESS65700.1| hypothetical protein TCDM_13844 [Trypanosoma cruzi Dm28c]
TcCLB.509165.40	0.0170442	4.58458e-99	60S acidic ribosomal protein P2 beta (H6.4) [Trypanosoma cruzi strain CL Brener] &gt;gi|436142|emb|CAA52941.1| TcP2beta [Trypanosoma cruzi] &gt;gi|70869883|gb|EAN84356.1| 60S acidic ribosomal protein P2 beta (H6.4), putative [Trypanosoma cruzi]
TcCLB.508139.240	0.0172633	1.88757e-89	trans-sialidase [Trypanosoma cruzi strain CL Brener] &gt;gi|71667005|ref|XP_820456.1| trans-sialidase [Trypanosoma cruzi strain CL Brener] &gt;gi|70885800|gb|EAN98604.1| trans-sialidase, putative [Trypanosoma cruzi] &gt;gi|70885801|gb|EAN98605.1| trans-sialidase, putative [Trypanosoma cruzi]
TcCLB.509787.10	0.0172778	1.32802e-89	retrotransposon hot spot (RHS) protein [Trypanosoma cruzi strain CL Brener] &gt;gi|70869513|gb|EAN84070.1| retrotransposon hot spot (RHS) protein, putative [Trypanosoma cruzi]
TcCLB.509719.53	0.0187184	9.35516e-87	hypothetical protein [Trypanosoma cruzi strain CL Brener] &gt;gi|70874866|gb|EAN88499.1| hypothetical protein, conserved [Trypanosoma cruzi]
TcCLB.506047.20	0.0189522	2.14937e-89	retrotransposon hot spot (RHS) protein [Trypanosoma cruzi strain CL Brener] &gt;gi|70869413|gb|EAN83996.1| retrotransposon hot spot (RHS) protein, putative [Trypanosoma cruzi]
TcCLB.509865.9	0.0192976	1.72778e-83	retrotransposon hot spot (RHS) protein [Trypanosoma cruzi strain CL Brener] &gt;gi|70866349|gb|EAN81940.1| retrotransposon hot spot (RHS) protein, putative [Trypanosoma cruzi]
TcCLB.508851.19	0.0201556	1.47633e-82	retrotransposon hot spot (RHS) protein [Trypanosoma cruzi strain CL Brener] &gt;gi|70879459|gb|EAN92633.1| retrotransposon hot spot (RHS) protein, putative [Trypanosoma cruzi]
TcCLB.507501.10	0.0213768	4.22015e-72	retrotransposon hot spot (RHS) protein [Trypanosoma cruzi strain CL Brener] &gt;gi|70870490|gb|EAN84826.1| retrotransposon hot spot (RHS) protein, putative [Trypanosoma cruzi]
TcCLB.399997.10	0.0217974	4.37009e-76	retrotransposon hot spot (RHS) protein [Trypanosoma cruzi strain CL Brener] &gt;gi|70862099|gb|EAN80899.1| retrotransposon hot spot (RHS) protein, putative [Trypanosoma cruzi]
TcCLB.508039.70	0.0226441	3.2004e-42	hypothetical protein [Trypanosoma cruzi strain CL Brener] &gt;gi|70871230|gb|EAN85415.1| hypothetical protein, conserved [Trypanosoma cruzi]
TcCLB.509219.20	0.0226697	3.5368e-97	retrotransposon hot spot (RHS) protein [Trypanosoma cruzi strain CL Brener] &gt;gi|70870783|gb|EAN85054.1| retrotransposon hot spot (RHS) protein, putative [Trypanosoma cruzi]
TcCLB.507943.30	0.0234574	8.85582e-60	histone H4 [Trypanosoma cruzi strain CL Brener] &gt;gi|71409086|ref|XP_806907.1| histone H4 [Trypanosoma cruzi strain CL Brener] &gt;gi|71409088|ref|XP_806908.1| histone H4 [Trypanosoma cruzi strain CL Brener] &gt;gi|71409090|ref|XP_806909.1| histone H4 [Trypanosoma cruzi strain CL Brener] &gt;gi|71423487|ref|XP_812480.1| histone H4 [Trypanosoma cruzi strain CL Brener] &gt;gi|71423490|ref|XP_8124…
TcCLB.511479.39	0.0242079	5.517e-45	hypothetical protein [Trypanosoma cruzi strain CL Brener] &gt;gi|70867307|gb|EAN82521.1| hypothetical protein, conserved [Trypanosoma cruzi] &gt;gi|557864294|gb|ESS67565.1| hypothetical protein TCDM_14439 [Trypanosoma cruzi Dm28c]
TcCLB.508139.130	0.0250369	1.3681e-70	trans-sialidase [Trypanosoma cruzi strain CL Brener] &gt;gi|70885795|gb|EAN98599.1| trans-sialidase, putative [Trypanosoma cruzi]
TcCLB.505919.80	0.0254759	6.23703e-71	retrotransposon hot spot (RHS) protein [Trypanosoma cruzi strain CL Brener] &gt;gi|70875175|gb|EAN88765.1| retrotransposon hot spot (RHS) protein, putative [Trypanosoma cruzi]
TcCLB.511773.110	0.0260956	1.535e-69	retrotransposon hot spot (RHS) protein [Trypanosoma cruzi strain CL Brener] &gt;gi|70875713|gb|EAN89238.1| retrotransposon hot spot (RHS) protein, putative [Trypanosoma cruzi]
TcCLB.507187.9	0.0264758	4.76262e-68	dispersed gene family protein 1 (DGF-1) [Trypanosoma cruzi strain CL Brener] &gt;gi|70866882|gb|EAN82246.1| dispersed gene family protein 1 (DGF-1), putative [Trypanosoma cruzi]
TcCLB.509719.40	0.0269617	2.41345e-58	cytochrome P450 [Trypanosoma cruzi strain CL Brener] &gt;gi|70874862|gb|EAN88495.1| cytochrome P450, putative [Trypanosoma cruzi]
TcCLB.505997.10	0.0288799	1.368e-69	retrotransposon hot spot (RHS) protein [Trypanosoma cruzi strain CL Brener] &gt;gi|70883923|gb|EAN96808.1| retrotransposon hot spot (RHS) protein, putative [Trypanosoma cruzi]
TcCLB.510543.70	0.0300858	5.57959e-46	trans-sialidase [Trypanosoma cruzi strain CL Brener] &gt;gi|70881667|gb|EAN94681.1| trans-sialidase, putative [Trypanosoma cruzi]
TcCLB.511827.110	0.0303151	2.4633e-55	trans-sialidase [Trypanosoma cruzi strain CL Brener] &gt;gi|70881708|gb|EAN94719.1| trans-sialidase, putative [Trypanosoma cruzi]
TcCLB.506195.120	0.030373	5.47964e-123	lysosomal alpha-mannosidase precursor [Trypanosoma cruzi strain CL Brener] &gt;gi|4322302|gb|AAD16005.1| lysosomal acid alpha-mannosidase precursor [Trypanosoma cruzi] &gt;gi|70884392|gb|EAN97254.1| lysosomal alpha-mannosidase precursor, putative [Trypanosoma cruzi]
TcCLB.509471.95	0.0306393	4.04848e-68	histone H3 [Trypanosoma cruzi strain CL Brener] &gt;gi|71410473|ref|XP_807529.1| histone H3 [Trypanosoma cruzi strain CL Brener] &gt;gi|71410477|ref|XP_807531.1| histone H3 [Trypanosoma cruzi strain CL Brener] &gt;gi|71410479|ref|XP_807532.1| histone H3 [Trypanosoma cruzi strain CL Brener] &gt;gi|70871550|gb|EAN85677.1| histone H3, putative [Trypanosoma cruzi] &gt;gi|70871551|gb|EAN85678.1| histo…
TcCLB.510643.190	0.0318081	1.89037e-64	retrotransposon hot spot (RHS) protein [Trypanosoma cruzi strain CL Brener] &gt;gi|70884126|gb|EAN97002.1| retrotransposon hot spot (RHS) protein, putative [Trypanosoma cruzi]
TcCLB.503861.50	0.0331754	3.25383e-47	beta galactofuranosyl glycosyltransferase [Trypanosoma cruzi strain CL Brener] &gt;gi|70882518|gb|EAN95483.1| beta galactofuranosyl glycosyltransferase, putative [Trypanosoma cruzi]
TcCLB.508023.40	0.0333296	9.17667e-68	retrotransposon hot spot (RHS) protein [Trypanosoma cruzi strain CL Brener] &gt;gi|70882812|gb|EAN95759.1| retrotransposon hot spot (RHS) protein, putative [Trypanosoma cruzi]
TcCLB.505037.60	0.0336094	3.11965e-77	protein kinase [Trypanosoma cruzi strain CL Brener] &gt;gi|70879438|gb|EAN92613.1| protein kinase, putative [Trypanosoma cruzi]
TcCLB.511301.170	0.0347886	2.82443e-55	retrotransposon hot spot (RHS) protein [Trypanosoma cruzi strain CL Brener] &gt;gi|70880552|gb|EAN93643.1| retrotransposon hot spot (RHS) protein, putative [Trypanosoma cruzi]
TcCLB.509295.80	0.0351693	2.89054e-49	retrotransposon hot spot (RHS) protein [Trypanosoma cruzi strain CL Brener] &gt;gi|70879844|gb|EAN92986.1| retrotransposon hot spot (RHS) protein, putative [Trypanosoma cruzi]
TcCLB.505999.4	0.0359816	1.44033e-60	hypothetical protein [Trypanosoma cruzi strain CL Brener] &gt;gi|70881172|gb|EAN94219.1| hypothetical protein, conserved [Trypanosoma cruzi]
TcCLB.506571.10	0.0366823	2.08518e-60	dispersed gene family protein 1 (DGF-1) [Trypanosoma cruzi strain CL Brener] &gt;gi|70869105|gb|EAN83774.1| dispersed gene family protein 1 (DGF-1), putative [Trypanosoma cruzi]
TcCLB.505387.9	0.0368445	5.04219e-67	dispersed gene family protein 1 (DGF-1) [Trypanosoma cruzi strain CL Brener] &gt;gi|70868042|gb|EAN83014.1| dispersed gene family protein 1 (DGF-1), putative [Trypanosoma cruzi]
TcCLB.511865.10	0.037102	3.55199e-64	hypothetical protein [Trypanosoma cruzi strain CL Brener] &gt;gi|70873428|gb|EAN87247.1| hypothetical protein, conserved [Trypanosoma cruzi]
TcCLB.509395.10	0.0375438	4.97055e-58	hypothetical protein [Trypanosoma cruzi strain CL Brener] &gt;gi|70879599|gb|EAN92758.1| hypothetical protein, conserved [Trypanosoma cruzi]
TcCLB.505993.30	0.0381608	3.38985e-57	trans-sialidase [Trypanosoma cruzi strain CL Brener] &gt;gi|71415338|ref|XP_809739.1| trans-sialidase [Trypanosoma cruzi strain CL Brener] &gt;gi|70871928|gb|EAN85991.1| trans-sialidase, putative [Trypanosoma cruzi] &gt;gi|70874167|gb|EAN87888.1| trans-sialidase, putative [Trypanosoma cruzi]
TcCLB.509429.70	0.0385312	1.96778e-47	hypothetical protein [Trypanosoma cruzi strain CL Brener] &gt;gi|70885483|gb|EAN98298.1| hypothetical protein Tc00.1047053509429.70 [Trypanosoma cruzi]
TcCLB.504099.10	0.0391028	1.70846e-56	retrotransposon hot spot (RHS) protein [Trypanosoma cruzi strain CL Brener] &gt;gi|70876371|gb|EAN89831.1| retrotransposon hot spot (RHS) protein, putative [Trypanosoma cruzi]
TcCLB.507601.120	0.0391896	2.32825e-30	hypothetical protein [Trypanosoma cruzi strain CL Brener] &gt;gi|70877260|gb|EAN90626.1| hypothetical protein, conserved [Trypanosoma cruzi]
TcCLB.509905.200	0.0393624	1.25383e-60	trans-sialidase [Trypanosoma cruzi strain CL Brener] &gt;gi|70882010|gb|EAN95004.1| trans-sialidase, putative [Trypanosoma cruzi]
TcCLB.509287.230	0.039446	4.81248e-63	trans-sialidase [Trypanosoma cruzi strain CL Brener] &gt;gi|70885395|gb|EAN98216.1| trans-sialidase, putative [Trypanosoma cruzi]
TcCLB.505997.60	0.0395344	1.74999e-53	retrotransposon hot spot (RHS) protein [Trypanosoma cruzi strain CL Brener] &gt;gi|70883924|gb|EAN96809.1| retrotransposon hot spot (RHS) protein, putative [Trypanosoma cruzi]
TcCLB.509223.20	0.0399232	2.32377e-44	retrotransposon hot spot (RHS) protein [Trypanosoma cruzi strain CL Brener] &gt;gi|70877084|gb|EAN90465.1| retrotransposon hot spot (RHS) protein, putative [Trypanosoma cruzi]
TcCLB.459199.10	0.0415662	1.44628e-71	retrotransposon hot spot (RHS) protein [Trypanosoma cruzi strain CL Brener] &gt;gi|70867139|gb|EAN82412.1| retrotransposon hot spot (RHS) protein, putative [Trypanosoma cruzi]
TcCLB.506617.20	0.0416231	1.43132e-65	surface protein TolT [Trypanosoma cruzi strain CL Brener] &gt;gi|70871911|gb|EAN85977.1| surface protein TolT [Trypanosoma cruzi]
TcCLB.420293.20	0.0424538	2.91572e-46	trans-sialidase [Trypanosoma cruzi strain CL Brener] &gt;gi|70869908|gb|EAN84375.1| trans-sialidase, putative [Trypanosoma cruzi]
TcCLB.503763.10	0.0425228	2.49205e-53	retrotransposon hot spot (RHS) protein [Trypanosoma cruzi strain CL Brener] &gt;gi|70869596|gb|EAN84134.1| retrotransposon hot spot (RHS) protein, putative [Trypanosoma cruzi]
TcCLB.507519.140	0.0436064	7.62526e-37	adenine phosphoribosyltransferase [Trypanosoma cruzi strain CL Brener] &gt;gi|70881206|gb|EAN94251.1| adenine phosphoribosyltransferase, putative [Trypanosoma cruzi]
TcCLB.507705.30	0.0447736	9.58046e-62	hypothetical protein [Trypanosoma cruzi strain CL Brener] &gt;gi|70867438|gb|EAN82605.1| hypothetical protein, conserved [Trypanosoma cruzi]
TcCLB.508039.30	0.0457894	1.75602e-63	retrotransposon hot spot (RHS) protein [Trypanosoma cruzi strain CL Brener] &gt;gi|70871229|gb|EAN85414.1| retrotransposon hot spot (RHS) protein, putative [Trypanosoma cruzi]
TcCLB.510629.460	0.0458445	4.31003e-43	hypothetical protein [Trypanosoma cruzi strain CL Brener] &gt;gi|70886707|gb|EAN99480.1| hypothetical protein Tc00.1047053510629.460 [Trypanosoma cruzi]
TcCLB.505317.9	0.0464275	2.94106e-47	trans-sialidase [Trypanosoma cruzi strain CL Brener] &gt;gi|70866880|gb|EAN82245.1| trans-sialidase, putative [Trypanosoma cruzi]
TcCLB.511369.5	0.0464871	3.0117e-101	elongation factor 1-alpha (EF-1-alpha) [Trypanosoma cruzi strain CL Brener] &gt;gi|70870688|gb|EAN84978.1| elongation factor 1-alpha (EF-1-alpha), putative [Trypanosoma cruzi]
TcCLB.507691.20	0.0467235	2.34217e-67	dispersed gene family protein 1 (DGF-1) [Trypanosoma cruzi strain CL Brener] &gt;gi|70877045|gb|EAN90431.1| dispersed gene family protein 1 (DGF-1), putative [Trypanosoma cruzi]
TcCLB.505121.9	0.047639	4.22183e-62	dispersed gene family protein 1 (DGF-1) [Trypanosoma cruzi strain CL Brener] &gt;gi|70865764|gb|EAN81668.1| dispersed gene family protein 1 (DGF-1), putative [Trypanosoma cruzi]
TcCLB.506001.90	0.0479723	3.97732e-27	retrotransposon hot spot (RHS) protein [Trypanosoma cruzi strain CL Brener] &gt;gi|70879139|gb|EAN92337.1| retrotransposon hot spot (RHS) protein, putative [Trypanosoma cruzi]
TcCLB.506443.100	0.0483113	1.617e-56	trans-sialidase [Trypanosoma cruzi strain CL Brener] &gt;gi|70880623|gb|EAN93709.1| trans-sialidase, putative [Trypanosoma cruzi]
TcCLB.509905.150	0.0484234	6.01661e-56	trans-sialidase [Trypanosoma cruzi strain CL Brener] &gt;gi|70882007|gb|EAN95001.1| trans-sialidase, putative [Trypanosoma cruzi]
TcCLB.507893.9	0.0487004	1.41653e-52	dispersed gene family protein 1 (DGF-1) [Trypanosoma cruzi strain CL Brener] &gt;gi|70865282|gb|EAN81463.1| dispersed gene family protein 1 (DGF-1), putative [Trypanosoma cruzi]
TcCLB.509587.20	0.0499546	6.6596e-46	squalene monooxygenase [Trypanosoma cruzi strain CL Brener] &gt;gi|70872529|gb|EAN86492.1| squalene monooxygenase, putative [Trypanosoma cruzi]
TcCLB.511149.210	0.0502084	9.42699e-48	mucin TcMUCII [Trypanosoma cruzi strain CL Brener] &gt;gi|71662626|ref|XP_818317.1| mucin TcMUCII [Trypanosoma cruzi strain CL Brener] &gt;gi|70882925|gb|EAN95866.1| mucin TcMUCII, putative [Trypanosoma cruzi] &gt;gi|70883561|gb|EAN96466.1| mucin TcMUCII, putative [Trypanosoma cruzi]
TcCLB.505647.20	0.0515189	2.95997e-31	hypothetical protein Tc00.1047053505647.20 [Trypanosoma cruzi strain CL Brener] &gt;gi|70867299|gb|EAN82514.1| hypothetical protein, conserved [Trypanosoma cruzi]
TcCLB.509963.40	0.0517262	9.65256e-58	dispersed gene family protein 1 (DGF-1) [Trypanosoma cruzi strain CL Brener] &gt;gi|70872694|gb|EAN86627.1| dispersed gene family protein 1 (DGF-1), putative [Trypanosoma cruzi]
TcCLB.510905.19	0.052041	2.80873e-59	tryptophanyl-tRNA synthetase [Trypanosoma cruzi strain CL Brener] &gt;gi|70866843|gb|EAN82225.1| tryptophanyl-tRNA synthetase, putative [Trypanosoma cruzi]
TcCLB.511827.115	0.0526576	5.36636e-43	hypothetical protein [Trypanosoma cruzi strain CL Brener] &gt;gi|70881711|gb|EAN94722.1| hypothetical protein Tc00.1047053511827.115 [Trypanosoma cruzi]
TcCLB.511825.80	0.052732	7.61371e-54	I/6 autoantigen [Trypanosoma cruzi strain CL Brener] &gt;gi|70881620|gb|EAN94637.1| I/6 autoantigen, putative [Trypanosoma cruzi]
TcCLB.506443.150	0.0531511	1.68192e-97	retrotransposon hot spot (RHS) protein [Trypanosoma cruzi strain CL Brener] &gt;gi|70880624|gb|EAN93710.1| retrotransposon hot spot (RHS) protein, putative [Trypanosoma cruzi]
TcCLB.508607.50	0.0543288	2.61916e-51	trans-sialidase [Trypanosoma cruzi strain CL Brener] &gt;gi|70879934|gb|EAN93068.1| trans-sialidase, putative [Trypanosoma cruzi]
TcCLB.505997.200	0.0548716	9.52281e-50	hypothetical protein [Trypanosoma cruzi strain CL Brener] &gt;gi|70883927|gb|EAN96812.1| hypothetical protein, conserved [Trypanosoma cruzi]
TcCLB.508001.70	0.0551376	2.84102e-42	retrotransposon hot spot (RHS) protein [Trypanosoma cruzi strain CL Brener] &gt;gi|70878356|gb|EAN91620.1| retrotransposon hot spot (RHS) protein, putative [Trypanosoma cruzi]
TcCLB.507393.9	0.0558341	8.41085e-62	dispersed gene family protein 1 (DGF-1) [Trypanosoma cruzi strain CL Brener] &gt;gi|70868315|gb|EAN83209.1| dispersed gene family protein 1 (DGF-1), putative [Trypanosoma cruzi]
TcCLB.511005.10	0.0561889	9.87012e-42	retrotransposon hot spot (RHS) protein [Trypanosoma cruzi strain CL Brener] &gt;gi|70865745|gb|EAN81660.1| retrotransposon hot spot (RHS) protein, putative [Trypanosoma cruzi]
TcCLB.508761.260	0.0564345	5.81161e-48	mucin TcMUCII [Trypanosoma cruzi strain CL Brener] &gt;gi|71662626|ref|XP_818317.1| mucin TcMUCII [Trypanosoma cruzi strain CL Brener] &gt;gi|70882925|gb|EAN95866.1| mucin TcMUCII, putative [Trypanosoma cruzi] &gt;gi|70883561|gb|EAN96466.1| mucin TcMUCII, putative [Trypanosoma cruzi]
TcCLB.504717.20	0.0565058	3.12509e-54	hypothetical protein Tc00.1047053504717.20 [Trypanosoma cruzi strain CL Brener] &gt;gi|70867667|gb|EAN82757.1| hypothetical protein, conserved [Trypanosoma cruzi]
TcCLB.509395.80	0.0577114	1.77962e-55	hypothetical protein [Trypanosoma cruzi strain CL Brener] &gt;gi|70879605|gb|EAN92764.1| hypothetical protein, conserved [Trypanosoma cruzi]
TcCLB.507819.30	0.0585524	2.09298e-48	trans-sialidase [Trypanosoma cruzi strain CL Brener] &gt;gi|70874463|gb|EAN88145.1| trans-sialidase, putative [Trypanosoma cruzi]
TcCLB.509287.30	0.0586766	3.39682e-36	hypothetical protein [Trypanosoma cruzi strain CL Brener] &gt;gi|70885387|gb|EAN98208.1| hypothetical protein, conserved [Trypanosoma cruzi]
TcCLB.505647.10	0.0598398	1.61258e-53	hypothetical protein Tc00.1047053505647.10 [Trypanosoma cruzi strain CL Brener] &gt;gi|70867298|gb|EAN82513.1| hypothetical protein, conserved [Trypanosoma cruzi]
TcCLB.505037.100	0.0603813	2.1212e-57	dispersed gene family protein 1 (DGF-1) [Trypanosoma cruzi strain CL Brener] &gt;gi|70879439|gb|EAN92614.1| dispersed gene family protein 1 (DGF-1), putative [Trypanosoma cruzi]
TcCLB.504505.20	0.0608586	4.22872e-45	retrotransposon hot spot (RHS) protein [Trypanosoma cruzi strain CL Brener] &gt;gi|70867398|gb|EAN82580.1| retrotransposon hot spot (RHS) protein, putative [Trypanosoma cruzi]
TcCLB.511837.138	0.0608746	4.02149e-51	RNA-binding protein [Trypanosoma cruzi strain CL Brener] &gt;gi|71422043|ref|XP_812005.1| RNA-binding protein [Trypanosoma cruzi strain CL Brener] &gt;gi|70872181|gb|EAN86206.1| RNA-binding protein, putative [Trypanosoma cruzi] &gt;gi|70876733|gb|EAN90154.1| RNA-binding protein, putative [Trypanosoma cruzi]
TcCLB.509213.120	0.0613151	3.45913e-97	peptidase M20/M25/M40 [Trypanosoma cruzi strain CL Brener] &gt;gi|70878536|gb|EAN91784.1| peptidase M20/M25/M40, putative [Trypanosoma cruzi]
TcCLB.506195.50	0.0615216	8.96653e-47	hypothetical protein [Trypanosoma cruzi strain CL Brener] &gt;gi|70884386|gb|EAN97248.1| hypothetical protein, conserved [Trypanosoma cruzi]
TcCLB.506195.90	0.061666	1.26539e-51	adenylate kinase [Trypanosoma cruzi strain CL Brener] &gt;gi|70884390|gb|EAN97252.1| adenylate kinase, putative [Trypanosoma cruzi]
TcCLB.504605.10	0.0617036	2.91489e-54	retrotransposon hot spot (RHS) protein [Trypanosoma cruzi strain CL Brener] &gt;gi|70866991|gb|EAN82316.1| retrotransposon hot spot (RHS) protein, putative [Trypanosoma cruzi]
TcCLB.507153.30	0.0617191	5.45996e-50	dispersed gene family protein 1 (DGF-1) [Trypanosoma cruzi strain CL Brener] &gt;gi|70873115|gb|EAN86978.1| dispersed gene family protein 1 (DGF-1), putative [Trypanosoma cruzi]
TcCLB.506789.120	0.0617937	2.94474e-45	hypothetical protein [Trypanosoma cruzi strain CL Brener] &gt;gi|70885234|gb|EAN98061.1| hypothetical protein, conserved [Trypanosoma cruzi]
TcCLB.506295.130	0.0618094	2.99357e-53	prohibitin [Trypanosoma cruzi strain CL Brener] &gt;gi|70877693|gb|EAN91012.1| prohibitin, putative [Trypanosoma cruzi]
TcCLB.506617.10	0.0620595	3.11282e-54	surface protein TolT [Trypanosoma cruzi strain CL Brener] &gt;gi|70871910|gb|EAN85976.1| surface protein TolT [Trypanosoma cruzi]
TcCLB.508679.20	0.0626556	5.14828e-57	ribonuclease inhibitor [Trypanosoma cruzi strain CL Brener] &gt;gi|70866242|gb|EAN81887.1| ribonuclease inhibitor, putative [Trypanosoma cruzi]
TcCLB.509437.70	0.0627899	5.83955e-73	hypothetical protein [Trypanosoma cruzi strain CL Brener] &gt;gi|70883534|gb|EAN96441.1| hypothetical protein, conserved [Trypanosoma cruzi]
TcCLB.511245.140	0.0637986	8.19746e-92	fatty acid elongase [Trypanosoma cruzi strain CL Brener] &gt;gi|70883291|gb|EAN96211.1| fatty acid elongase, putative [Trypanosoma cruzi]
TcCLB.509601.140	0.064517	6.60381e-39	hypothetical protein [Trypanosoma cruzi strain CL Brener] &gt;gi|70879785|gb|EAN92933.1| hypothetical protein Tc00.1047053509601.140 [Trypanosoma cruzi]
TcCLB.510115.30	0.065022	6.33831e-48	trans-sialidase [Trypanosoma cruzi strain CL Brener] &gt;gi|70872778|gb|EAN86699.1| trans-sialidase, putative [Trypanosoma cruzi]
TcCLB.509429.260	0.0653515	6.23387e-50	hypothetical protein [Trypanosoma cruzi strain CL Brener] &gt;gi|70885502|gb|EAN98317.1| hypothetical protein, conserved [Trypanosoma cruzi]
TcCLB.416809.10	0.065402	7.64707e-52	dispersed gene family protein 1 (DGF-1) [Trypanosoma cruzi strain CL Brener] &gt;gi|70868581|gb|EAN83397.1| dispersed gene family protein 1 (DGF-1), putative [Trypanosoma cruzi]
TcCLB.506303.80	0.0654115	4.89173e-81	hypothetical protein [Trypanosoma cruzi strain CL Brener] &gt;gi|70880875|gb|EAN93943.1| hypothetical protein, conserved [Trypanosoma cruzi]
TcCLB.510911.10	0.0656272	1.43741e-43	profilin [Trypanosoma cruzi strain CL Brener] &gt;gi|70871521|gb|EAN85652.1| profilin, putative [Trypanosoma cruzi]
TcCLB.508945.10	0.0656882	5.84982e-49	hypothetical protein [Trypanosoma cruzi strain CL Brener] &gt;gi|70867429|gb|EAN82599.1| hypothetical protein, conserved [Trypanosoma cruzi]
TcCLB.510395.20	0.0662912	1.51243e-52	hypothetical protein [Trypanosoma cruzi strain CL Brener] &gt;gi|70866304|gb|EAN81918.1| hypothetical protein, conserved [Trypanosoma cruzi]
TcCLB.509683.124	0.0664077	7.01139e-55	hypothetical protein [Trypanosoma cruzi strain CL Brener] &gt;gi|70880396|gb|EAN93496.1| hypothetical protein, conserved [Trypanosoma cruzi]
TcCLB.508061.10	0.0668674	3.21877e-32	hypothetical protein [Trypanosoma cruzi strain CL Brener] &gt;gi|70879822|gb|EAN92966.1| hypothetical protein Tc00.1047053508061.10 [Trypanosoma cruzi]
TcCLB.505037.20	0.0669385	3.10195e-52	ribosomal RNA processing protein 41B [Trypanosoma cruzi strain CL Brener] &gt;gi|70879434|gb|EAN92609.1| ribosomal RNA processing protein 41B, putative [Trypanosoma cruzi]
TcCLB.508737.80	0.066952	7.06653e-44	mannosyltransferase-like protein [Trypanosoma cruzi strain CL Brener] &gt;gi|70882879|gb|EAN95822.1| mannosyltransferase-like protein, putative [Trypanosoma cruzi]
TcCLB.510905.10	0.0669835	8.42033e-53	dispersed gene family protein 1 (DGF-1) [Trypanosoma cruzi strain CL Brener] &gt;gi|70866842|gb|EAN82224.1| dispersed gene family protein 1 (DGF-1), putative [Trypanosoma cruzi]
TcCLB.509259.160	0.0671845	8.86545e-51	retrotransposon hot spot (RHS) protein [Trypanosoma cruzi strain CL Brener] &gt;gi|70880520|gb|EAN93613.1| retrotransposon hot spot (RHS) protein, putative [Trypanosoma cruzi]
TcCLB.507771.70	0.0674798	1.52274e-70	hypothetical protein [Trypanosoma cruzi strain CL Brener] &gt;gi|70876860|gb|EAN90267.1| hypothetical protein, conserved [Trypanosoma cruzi]
TcCLB.508863.10	0.0676653	7.24374e-51	hypothetical protein [Trypanosoma cruzi strain CL Brener] &gt;gi|70866699|gb|EAN82127.1| hypothetical protein, conserved [Trypanosoma cruzi]
TcCLB.511321.40	0.0678384	1.20056e-46	hypothetical protein [Trypanosoma cruzi strain CL Brener] &gt;gi|70876797|gb|EAN90210.1| hypothetical protein, conserved [Trypanosoma cruzi]
TcCLB.511301.160	0.0683668	1.1126e-35	trans-sialidase [Trypanosoma cruzi strain CL Brener] &gt;gi|70880551|gb|EAN93642.1| trans-sialidase, putative [Trypanosoma cruzi]
TcCLB.503703.40	0.0687472	2.21212e-42	hypothetical protein [Trypanosoma cruzi strain CL Brener] &gt;gi|70875119|gb|EAN88716.1| hypothetical protein, conserved [Trypanosoma cruzi]
TcCLB.509395.59	0.0690591	7.41127e-53	hypothetical protein [Trypanosoma cruzi strain CL Brener] &gt;gi|70879609|gb|EAN92768.1| hypothetical protein, conserved [Trypanosoma cruzi]
TcCLB.507623.120	0.0697306	4.74082e-34	hypothetical protein [Trypanosoma cruzi strain CL Brener] &gt;gi|70877853|gb|EAN91159.1| hypothetical protein, conserved [Trypanosoma cruzi]
TcCLB.508475.30	0.0702904	4.98302e-54	surface protease GP63 [Trypanosoma cruzi strain CL Brener] &gt;gi|70867167|gb|EAN82430.1| surface protease GP63, putative [Trypanosoma cruzi]
TcCLB.509005.60	0.070704	7.70476e-17	hypothetical protein [Trypanosoma cruzi strain CL Brener] &gt;gi|70872883|gb|EAN86785.1| hypothetical protein, conserved [Trypanosoma cruzi]
TcCLB.511829.10	0.0709921	2.85021e-51	dispersed gene family protein 1 (DGF-1) [Trypanosoma cruzi strain CL Brener] &gt;gi|70872406|gb|EAN86390.1| dispersed gene family protein 1 (DGF-1), putative [Trypanosoma cruzi]
TcCLB.506521.9	0.0712056	1.34811e-41	dispersed gene family protein 1 (DGF-1) [Trypanosoma cruzi strain CL Brener] &gt;gi|70867524|gb|EAN82660.1| dispersed gene family protein 1 (DGF-1), putative [Trypanosoma cruzi]
TcCLB.507519.154	0.0713282	4.4086e-33	hypothetical protein [Trypanosoma cruzi strain CL Brener] &gt;gi|70881211|gb|EAN94256.1| hypothetical protein, conserved [Trypanosoma cruzi] &gt;gi|407853584|gb|EKG06497.1| hypothetical protein TCSYLVIO_002392 [Trypanosoma cruzi] &gt;gi|557866750|gb|ESS69940.1| hypothetical protein TCDM_13817 [Trypanosoma cruzi Dm28c]
TcCLB.503617.10	0.0715837	6.2765e-49	protein kinase [Trypanosoma cruzi strain CL Brener] &gt;gi|70870607|gb|EAN84916.1| protein kinase, putative [Trypanosoma cruzi]
TcCLB.511245.210	0.0717017	4.35315e-54	hypothetical protein [Trypanosoma cruzi strain CL Brener] &gt;gi|70883298|gb|EAN96218.1| hypothetical protein, conserved [Trypanosoma cruzi]
TcCLB.506443.20	0.0720242	3.63848e-51	hypothetical protein [Trypanosoma cruzi strain CL Brener] &gt;gi|70880616|gb|EAN93702.1| hypothetical protein, conserved [Trypanosoma cruzi]
TcCLB.509719.26	0.0723313	8.10304e-52	hypothetical protein [Trypanosoma cruzi strain CL Brener] &gt;gi|70874870|gb|EAN88503.1| hypothetical protein, conserved [Trypanosoma cruzi]
TcCLB.505985.9	0.0725254	2.32319e-33	calpain cysteine peptidase [Trypanosoma cruzi strain CL Brener] &gt;gi|70866903|gb|EAN82258.1| calpain cysteine peptidase, putative [Trypanosoma cruzi]
TcCLB.505999.80	0.0725355	3.22572e-51	hypothetical protein [Trypanosoma cruzi strain CL Brener] &gt;gi|70881161|gb|EAN94208.1| hypothetical protein, conserved [Trypanosoma cruzi]
TcCLB.507167.80	0.0729231	1.02222e-32	trans-sialidase [Trypanosoma cruzi strain CL Brener] &gt;gi|70884870|gb|EAN97712.1| trans-sialidase, putative [Trypanosoma cruzi]
TcCLB.503861.40	0.0732452	5.7787e-32	trans-sialidase [Trypanosoma cruzi strain CL Brener] &gt;gi|70882517|gb|EAN95482.1| trans-sialidase, putative [Trypanosoma cruzi]
TcCLB.508919.130	0.0735116	1.34631e-52	hypothetical protein [Trypanosoma cruzi strain CL Brener] &gt;gi|70880162|gb|EAN93280.1| hypothetical protein, conserved [Trypanosoma cruzi]
TcCLB.508397.70	0.0738246	3.03986e-44	transporter [Trypanosoma cruzi strain CL Brener] &gt;gi|70873194|gb|EAN87046.1| transporter, putative [Trypanosoma cruzi]
TcCLB.503635.10	0.0744698	2.73527e-52	protein kinase [Trypanosoma cruzi strain CL Brener] &gt;gi|70872923|gb|EAN86819.1| protein kinase, putative [Trypanosoma cruzi]
TcCLB.511899.30	0.0744894	9.40984e-18	hypothetical protein [Trypanosoma cruzi strain CL Brener] &gt;gi|70868645|gb|EAN83441.1| hypothetical protein, conserved [Trypanosoma cruzi]
TcCLB.506617.50	0.0750286	8.21046e-28	hypothetical protein [Trypanosoma cruzi strain CL Brener] &gt;gi|70871912|gb|EAN85978.1| hypothetical protein Tc00.1047053506617.50 [Trypanosoma cruzi]
TcCLB.507773.34	0.0750796	1.85245e-82	60S ribosomal protein L37 [Trypanosoma cruzi strain CL Brener] &gt;gi|71659572|ref|XP_821507.1| ribosomal protein L37 [Trypanosoma cruzi strain CL Brener] &gt;gi|71664484|ref|XP_819222.1| 60S ribosomal protein L37 [Trypanosoma cruzi strain CL Brener] &gt;gi|70871572|gb|EAN85696.1| 60S ribosomal protein L37, putative [Trypanosoma cruzi] &gt;gi|70884514|gb|EAN97371.1| 60S ribosomal protein L37, put…
TcCLB.511245.150	0.0753385	1.28814e-51	fatty acid elongase [Trypanosoma cruzi strain CL Brener] &gt;gi|70883292|gb|EAN96212.1| fatty acid elongase, putative [Trypanosoma cruzi]
TcCLB.412435.10	0.0756297	7.50607e-48	hypothetical protein [Trypanosoma cruzi strain CL Brener] &gt;gi|70859572|gb|EAN80763.1| hypothetical protein, conserved [Trypanosoma cruzi]
TcCLB.510359.10	0.0758269	5.30608e-48	hypothetical protein [Trypanosoma cruzi strain CL Brener] &gt;gi|71660015|ref|XP_821726.1| hypothetical protein [Trypanosoma cruzi strain CL Brener] &gt;gi|70876576|gb|EAN90014.1| hypothetical protein, conserved [Trypanosoma cruzi] &gt;gi|70887113|gb|EAN99875.1| hypothetical protein, conserved [Trypanosoma cruzi]
TcCLB.509561.70	0.0763474	8.52716e-38	hypothetical protein [Trypanosoma cruzi strain CL Brener] &gt;gi|70877354|gb|EAN90709.1| hypothetical protein, conserved [Trypanosoma cruzi]
TcCLB.507787.80	0.0765526	2.94133e-37	hypothetical protein [Trypanosoma cruzi strain CL Brener] &gt;gi|70878853|gb|EAN92073.1| hypothetical protein, conserved [Trypanosoma cruzi]
TcCLB.511891.10	0.0767165	3.48615e-12	trans-sialidase [Trypanosoma cruzi strain CL Brener] &gt;gi|70865727|gb|EAN81650.1| trans-sialidase, putative [Trypanosoma cruzi]
TcCLB.503505.10	0.0772345	1.21805e-43	60S acidic ribosomal protein P2 [Trypanosoma cruzi strain CL Brener] &gt;gi|71402937|ref|XP_804322.1| 60S acidic ribosomal protein P2 [Trypanosoma cruzi strain CL Brener] &gt;gi|47716899|gb|AAT37631.1| ribosomal P protein type 1 [Trypanosoma cruzi] &gt;gi|70867019|gb|EAN82334.1| 60S acidic ribosomal protein P2, putative [Trypanosoma cruzi] &gt;gi|70867231|gb|EAN82471.1| 60S acidic ribosomal prote…
TcCLB.511671.50	0.0772639	6.18353e-50	hypothetical protein [Trypanosoma cruzi strain CL Brener] &gt;gi|70878405|gb|EAN91664.1| hypothetical protein, conserved [Trypanosoma cruzi]
TcCLB.509105.70	0.0775095	4.36617e-72	thiol-dependent reductase 1 [Trypanosoma cruzi strain CL Brener] &gt;gi|70879897|gb|EAN93034.1| thiol-dependent reductase 1, putative [Trypanosoma cruzi]
TcCLB.438313.9	0.0776012	7.83229e-41	dispersed gene family protein 1 (DGF-1) [Trypanosoma cruzi strain CL Brener] &gt;gi|70863428|gb|EAN81043.1| dispersed gene family protein 1 (DGF-1), putative [Trypanosoma cruzi]
TcCLB.506789.340	0.0777315	2.44833e-45	hypothetical protein [Trypanosoma cruzi strain CL Brener] &gt;gi|70885254|gb|EAN98081.1| hypothetical protein, conserved [Trypanosoma cruzi]
TcCLB.504933.30	0.0777437	6.57218e-54	hypothetical protein Tc00.1047053504933.30 [Trypanosoma cruzi strain CL Brener] &gt;gi|70867812|gb|EAN82852.1| hypothetical protein Tc00.1047053504933.30 [Trypanosoma cruzi]
TcCLB.504243.10	0.0777987	8.09117e-45	RNA-binding protein [Trypanosoma cruzi strain CL Brener] &gt;gi|71422043|ref|XP_812005.1| RNA-binding protein [Trypanosoma cruzi strain CL Brener] &gt;gi|70872181|gb|EAN86206.1| RNA-binding protein, putative [Trypanosoma cruzi] &gt;gi|70876733|gb|EAN90154.1| RNA-binding protein, putative [Trypanosoma cruzi]
TcCLB.508857.130	0.0780303	1.90165e-45	hypothetical protein [Trypanosoma cruzi strain CL Brener] &gt;gi|70880321|gb|EAN93426.1| hypothetical protein, conserved [Trypanosoma cruzi]
TcCLB.511245.120	0.0791951	6.02149e-45	hypothetical protein [Trypanosoma cruzi strain CL Brener] &gt;gi|70883289|gb|EAN96209.1| hypothetical protein, conserved [Trypanosoma cruzi]
TcCLB.508561.10	0.0792151	1.46023e-39	dispersed gene family protein 1 (DGF-1) [Trypanosoma cruzi strain CL Brener] &gt;gi|70865027|gb|EAN81384.1| dispersed gene family protein 1 (DGF-1), putative [Trypanosoma cruzi]
TcCLB.509287.20	0.0793594	3.73237e-29	protein kinase [Trypanosoma cruzi strain CL Brener] &gt;gi|70885386|gb|EAN98207.1| protein kinase, putative [Trypanosoma cruzi]
TcCLB.506441.20	0.0793682	1.77948e-88	hypothetical protein [Trypanosoma cruzi strain CL Brener] &gt;gi|70868356|gb|EAN83235.1| hypothetical protein, conserved [Trypanosoma cruzi]
TcCLB.506959.120	0.0796122	1.14196e-67	60S ribosomal protein L30 [Trypanosoma cruzi strain CL Brener] &gt;gi|70879087|gb|EAN92289.1| 60S ribosomal protein L30, putative [Trypanosoma cruzi]
TcCLB.511033.29	0.0796517	3.73571e-40	hypothetical protein [Trypanosoma cruzi strain CL Brener] &gt;gi|70868197|gb|EAN83122.1| hypothetical protein Tc00.1047053511033.29 [Trypanosoma cruzi]
TcCLB.506337.50	0.0797479	9.01077e-47	hypothetical protein [Trypanosoma cruzi strain CL Brener] &gt;gi|70880050|gb|EAN93175.1| hypothetical protein, conserved [Trypanosoma cruzi]
TcCLB.505999.170	0.0801278	5.29549e-49	hypothetical protein [Trypanosoma cruzi strain CL Brener] &gt;gi|70881170|gb|EAN94217.1| hypothetical protein, conserved [Trypanosoma cruzi]
TcCLB.506011.10	0.0803466	6.34625e-44	hypothetical protein Tc00.1047053506011.10 [Trypanosoma cruzi strain CL Brener] &gt;gi|70867340|gb|EAN82543.1| hypothetical protein, conserved [Trypanosoma cruzi]
TcCLB.504269.20	0.0807412	1.56948e-49	GPR1/FUN34/yaaH family [Trypanosoma cruzi strain CL Brener] &gt;gi|70867048|gb|EAN82352.1| GPR1/FUN34/yaaH family, putative [Trypanosoma cruzi]
TcCLB.511239.20	0.0808159	1.13334e-45	hypothetical protein [Trypanosoma cruzi strain CL Brener] &gt;gi|70879352|gb|EAN92534.1| hypothetical protein, conserved [Trypanosoma cruzi]
TcCLB.504037.10	0.0816887	1.14683e-24	hypothetical protein [Trypanosoma cruzi strain CL Brener] &gt;gi|70867170|gb|EAN82432.1| hypothetical protein, conserved [Trypanosoma cruzi]
TcCLB.505999.24	0.081806	8.17948e-50	hypothetical protein [Trypanosoma cruzi strain CL Brener] &gt;gi|70881173|gb|EAN94220.1| hypothetical protein, conserved [Trypanosoma cruzi]
TcCLB.508741.229	0.0822024	9.04411e-81	hypothetical protein [Trypanosoma cruzi strain CL Brener] &gt;gi|70886439|gb|EAN99221.1| hypothetical protein, conserved [Trypanosoma cruzi]
TcCLB.511261.20	0.0822623	4.99843e-42	chaperone DnaJ protein [Trypanosoma cruzi strain CL Brener] &gt;gi|70880097|gb|EAN93219.1| chaperone DnaJ protein, putative [Trypanosoma cruzi]
TcCLB.510357.150	0.0825496	1.97805e-46	hypothetical protein [Trypanosoma cruzi strain CL Brener] &gt;gi|71660015|ref|XP_821726.1| hypothetical protein [Trypanosoma cruzi strain CL Brener] &gt;gi|70876576|gb|EAN90014.1| hypothetical protein, conserved [Trypanosoma cruzi] &gt;gi|70887113|gb|EAN99875.1| hypothetical protein, conserved [Trypanosoma cruzi]
TcCLB.508939.60	0.0828161	1.41871e-36	hypothetical protein [Trypanosoma cruzi strain CL Brener] &gt;gi|70872569|gb|EAN86526.1| hypothetical protein Tc00.1047053508939.60 [Trypanosoma cruzi]
TcCLB.507601.20	0.0830453	3.08306e-12	hypothetical protein [Trypanosoma cruzi strain CL Brener] &gt;gi|70877252|gb|EAN90618.1| hypothetical protein, conserved [Trypanosoma cruzi]
TcCLB.508737.180	0.083085	9.71436e-23	hypothetical protein [Trypanosoma cruzi strain CL Brener] &gt;gi|70882887|gb|EAN95830.1| hypothetical protein, conserved [Trypanosoma cruzi]
TcCLB.511239.110	0.0837729	8.91654e-69	hypothetical protein [Trypanosoma cruzi strain CL Brener] &gt;gi|70879359|gb|EAN92541.1| hypothetical protein, conserved [Trypanosoma cruzi]
TcCLB.507117.9	0.0839392	3.3669e-48	dispersed gene family protein 1 (DGF-1) [Trypanosoma cruzi strain CL Brener] &gt;gi|70863214|gb|EAN81015.1| dispersed gene family protein 1 (DGF-1), putative [Trypanosoma cruzi]
TcCLB.508413.84	0.0839609	2.93582e-23	kinetoplastid membrane protein KMP-11 [Trypanosoma cruzi strain CL Brener] &gt;gi|34922663|sp|Q9U6Z1.2|KM11_TRYCR RecName: Full=Kinetoplastid membrane protein 11; Short=KMP-11 [Trypanosoma cruzi] &gt;gi|2275126|emb|CAA03901.1| kmp-11 [Trypanosoma cruzi] &gt;gi|70875024|gb|EAN88637.1| kinetoplastid membrane protein KMP-11, putative [Trypanosoma cruzi]
TcCLB.504109.20	0.084156	7.89854e-23	hypothetical protein [Trypanosoma cruzi strain CL Brener] &gt;gi|70881985|gb|EAN94980.1| hypothetical protein, conserved [Trypanosoma cruzi]
TcCLB.506295.140	0.0846091	1.19571e-36	hypothetical protein Tc00.1047053506295.140 [Trypanosoma cruzi strain CL Brener] &gt;gi|70877694|gb|EAN91013.1| hypothetical protein, conserved [Trypanosoma cruzi]
TcCLB.506475.130	0.0847775	1.22759e-62	hypothetical protein [Trypanosoma cruzi strain CL Brener] &gt;gi|70882374|gb|EAN95347.1| hypothetical protein, conserved [Trypanosoma cruzi]
TcCLB.509401.30	0.0847801	2.64392e-39	cysteine peptidase [Trypanosoma cruzi strain CL Brener] &gt;gi|70865609|gb|EAN81598.1| cysteine peptidase, putative [Trypanosoma cruzi]
TcCLB.504533.40	0.0849675	5.84139e-33	trans-sialidase [Trypanosoma cruzi strain CL Brener] &gt;gi|70872311|gb|EAN86314.1| trans-sialidase, putative [Trypanosoma cruzi]
TcCLB.509287.50	0.0856979	4.50288e-35	glucose-6-phosphate 1-dehydrogenase [Trypanosoma cruzi strain CL Brener] &gt;gi|70885388|gb|EAN98209.1| glucose-6-phosphate 1-dehydrogenase, putative [Trypanosoma cruzi] &gt;gi|89357344|gb|ABD72517.1| glucose 6-phosphate dehydrogenase [Trypanosoma cruzi]
TcCLB.511239.140	0.0857412	2.39278e-35	60S ribosomal protein [Trypanosoma cruzi strain CL Brener] &gt;gi|70879362|gb|EAN92544.1| 60S ribosomal protein, putative [Trypanosoma cruzi]
TcCLB.508003.10	0.0858003	7.74688e-44	retrotransposon hot spot (RHS) protein [Trypanosoma cruzi strain CL Brener] &gt;gi|70868461|gb|EAN83311.1| retrotransposon hot spot (RHS) protein, putative [Trypanosoma cruzi]
TcCLB.507949.140	0.0858401	3.07743e-28	hypothetical protein [Trypanosoma cruzi strain CL Brener] &gt;gi|70882337|gb|EAN95312.1| hypothetical protein, conserved [Trypanosoma cruzi]
TcCLB.506295.40	0.0859001	1.15748e-32	hypothetical protein [Trypanosoma cruzi strain CL Brener] &gt;gi|70877684|gb|EAN91003.1| hypothetical protein, conserved [Trypanosoma cruzi]
TcCLB.506053.5	0.0865077	2.66375e-38	amino acid transporter [Trypanosoma cruzi strain CL Brener] &gt;gi|70874630|gb|EAN88291.1| amino acid transporter, putative [Trypanosoma cruzi]
TcCLB.506295.160	0.086575	1.3545e-42	2-oxoisovalerate dehydrogenase beta subunit, mitochondrial precursor [Trypanosoma cruzi strain CL Brener] &gt;gi|70877696|gb|EAN91015.1| 2-oxoisovalerate dehydrogenase beta subunit, mitochondrial precursor, putative [Trypanosoma cruzi]
TcCLB.508737.70	0.0866379	1.84648e-69	fatty acid desaturase [Trypanosoma cruzi strain CL Brener] &gt;gi|70882878|gb|EAN95821.1| fatty acid desaturase, putative [Trypanosoma cruzi]
TcCLB.508859.30	0.0868341	1.7017e-38	hypothetical protein [Trypanosoma cruzi strain CL Brener] &gt;gi|70876811|gb|EAN90222.1| hypothetical protein, conserved [Trypanosoma cruzi]
TcCLB.511481.30	0.087296	4.54425e-40	hypothetical protein [Trypanosoma cruzi strain CL Brener] &gt;gi|70872551|gb|EAN86510.1| hypothetical protein, conserved [Trypanosoma cruzi]
TcCLB.510629.440	0.0877013	1.19922e-36	hypothetical protein [Trypanosoma cruzi strain CL Brener] &gt;gi|70886705|gb|EAN99478.1| hypothetical protein, conserved [Trypanosoma cruzi]
TcCLB.508629.120	0.0877533	1.46271e-36	mucin-associated surface protein (MASP) [Trypanosoma cruzi strain CL Brener] &gt;gi|70878644|gb|EAN91881.1| mucin-associated surface protein (MASP), putative [Trypanosoma cruzi]
TcCLB.506195.140	0.0879426	1.4983e-43	hypothetical protein [Trypanosoma cruzi strain CL Brener] &gt;gi|70884394|gb|EAN97256.1| hypothetical protein, conserved [Trypanosoma cruzi]
TcCLB.506173.70	0.0880399	4.25138e-37	trans-sialidase [Trypanosoma cruzi strain CL Brener] &gt;gi|70886024|gb|EAN98819.1| trans-sialidase, putative [Trypanosoma cruzi]
TcCLB.503999.10	0.0881694	2.44406e-70	squalene monooxygenase [Trypanosoma cruzi strain CL Brener] &gt;gi|70878316|gb|EAN91583.1| squalene monooxygenase, putative [Trypanosoma cruzi]
TcCLB.511461.50	0.0882182	2.67116e-29	hypothetical protein [Trypanosoma cruzi strain CL Brener] &gt;gi|70873420|gb|EAN87241.1| hypothetical protein, conserved [Trypanosoma cruzi]
TcCLB.509539.20	0.0882579	1.19784e-45	receptor-type adenylate cyclase [Trypanosoma cruzi strain CL Brener] &gt;gi|70873042|gb|EAN86918.1| receptor-type adenylate cyclase, putative [Trypanosoma cruzi]
TcCLB.506721.30	0.0882847	4.31238e-52	calpain-like cysteine peptidase [Trypanosoma cruzi strain CL Brener] &gt;gi|70874459|gb|EAN88142.1| calpain-like cysteine peptidase, putative [Trypanosoma cruzi]
TcCLB.503999.60	0.0884205	5.44132e-35	phosphoprotein phosphatase [Trypanosoma cruzi strain CL Brener] &gt;gi|70878321|gb|EAN91588.1| phosphoprotein phosphatase, putative [Trypanosoma cruzi]
TcCLB.506195.170	0.0885135	1.00585e-36	hypothetical protein [Trypanosoma cruzi strain CL Brener] &gt;gi|70884397|gb|EAN97259.1| hypothetical protein, conserved [Trypanosoma cruzi]
TcCLB.508329.9	0.0886371	5.55606e-41	potassium voltage-gated channel [Trypanosoma cruzi strain CL Brener] &gt;gi|70864544|gb|EAN81239.1| potassium voltage-gated channel, putative [Trypanosoma cruzi]
TcCLB.509937.50	0.0891547	1.48985e-64	hypothetical protein [Trypanosoma cruzi strain CL Brener] &gt;gi|70882588|gb|EAN95547.1| hypothetical protein, conserved [Trypanosoma cruzi]
TcCLB.507167.240	0.0895985	5.37345e-29	retrotransposon hot spot (RHS) protein [Trypanosoma cruzi strain CL Brener] &gt;gi|70884873|gb|EAN97715.1| retrotransposon hot spot (RHS) protein, putative [Trypanosoma cruzi]
TcCLB.508593.100	0.0899948	6.01379e-40	hypothetical protein [Trypanosoma cruzi strain CL Brener] &gt;gi|70880789|gb|EAN93863.1| hypothetical protein, conserved [Trypanosoma cruzi]
TcCLB.509213.100	0.0904313	8.68163e-44	hypothetical protein [Trypanosoma cruzi strain CL Brener] &gt;gi|70878534|gb|EAN91782.1| hypothetical protein, conserved [Trypanosoma cruzi]
TcCLB.506153.3	0.0909671	9.10799e-38	hypothetical protein [Trypanosoma cruzi strain CL Brener] &gt;gi|70868873|gb|EAN83607.1| hypothetical protein, conserved [Trypanosoma cruzi]
TcCLB.510817.10	0.0917783	7.27393e-35	protein kinase [Trypanosoma cruzi strain CL Brener] &gt;gi|70871115|gb|EAN85320.1| protein kinase, putative [Trypanosoma cruzi]
TcCLB.509561.9	0.0920864	1.99643e-28	hypothetical protein [Trypanosoma cruzi strain CL Brener] &gt;gi|70877360|gb|EAN90715.1| hypothetical protein, conserved [Trypanosoma cruzi]
TcCLB.509683.10	0.0921837	5.7634e-72	hypothetical protein [Trypanosoma cruzi strain CL Brener] &gt;gi|70880382|gb|EAN93482.1| hypothetical protein Tc00.1047053509683.10 [Trypanosoma cruzi]
TcCLB.510355.200	0.0922218	1.40724e-44	hypothetical protein [Trypanosoma cruzi strain CL Brener] &gt;gi|70884349|gb|EAN97213.1| hypothetical protein, conserved [Trypanosoma cruzi]
TcCLB.503703.90	0.0924591	3.91412e-21	hypothetical protein [Trypanosoma cruzi strain CL Brener] &gt;gi|70875124|gb|EAN88721.1| hypothetical protein, conserved [Trypanosoma cruzi]
TcCLB.506537.260	0.0928888	2.39698e-39	protein kinase [Trypanosoma cruzi strain CL Brener] &gt;gi|70885056|gb|EAN97890.1| protein kinase, putative [Trypanosoma cruzi]
TcCLB.508739.80	0.093089	6.63728e-60	hypothetical protein [Trypanosoma cruzi strain CL Brener] &gt;gi|70881022|gb|EAN94078.1| hypothetical protein, conserved [Trypanosoma cruzi]
TcCLB.507949.4	0.0931381	1.09451e-41	cytidine triphosphate synthase, putative,CTP synthase, putative [Trypanosoma cruzi] &gt;gi|557867031|gb|ESS70214.1| cytidine triphosphate synthase [Trypanosoma cruzi Dm28c]
TcCLB.508331.20	0.0932743	1.63027e-48	hypothetical protein [Trypanosoma cruzi strain CL Brener] &gt;gi|70876789|gb|EAN90203.1| hypothetical protein, conserved [Trypanosoma cruzi]
TcCLB.505647.30	0.0935095	3.9849e-38	hypothetical protein Tc00.1047053505647.30 [Trypanosoma cruzi strain CL Brener] &gt;gi|70867300|gb|EAN82515.1| hypothetical protein, conserved [Trypanosoma cruzi]
TcCLB.509259.130	0.0935557	6.04771e-39	protein kinase [Trypanosoma cruzi strain CL Brener] &gt;gi|70880519|gb|EAN93612.1| protein kinase, putative [Trypanosoma cruzi]
TcCLB.503395.50	0.0936223	5.04922e-57	40S ribosomal protein S12 [Trypanosoma cruzi strain CL Brener] &gt;gi|71650309|ref|XP_813855.1| 40S ribosomal protein S12 [Trypanosoma cruzi strain CL Brener] &gt;gi|70868401|gb|EAN83266.1| 40S ribosomal protein S12, putative [Trypanosoma cruzi] &gt;gi|70878778|gb|EAN92004.1| 40S ribosomal protein S12, putative [Trypanosoma cruzi]
TcCLB.507943.60	0.0938669	2.52882e-43	hypothetical protein [Trypanosoma cruzi strain CL Brener] &gt;gi|70870790|gb|EAN85060.1| hypothetical protein, conserved [Trypanosoma cruzi]
TcCLB.504741.10	0.0939422	3.32696e-27	hypothetical protein [Trypanosoma cruzi strain CL Brener] &gt;gi|70882984|gb|EAN95921.1| hypothetical protein, conserved [Trypanosoma cruzi]
TcCLB.511865.19	0.0941288	3.8167e-37	frataxin-like, mitochondrial precursor [Trypanosoma cruzi strain CL Brener] &gt;gi|70873437|gb|EAN87256.1| frataxin-like, mitochondrial precursor, putative [Trypanosoma cruzi]
TcCLB.505077.9	0.0941405	3.88421e-38	dispersed gene family protein 1 (DGF-1) [Trypanosoma cruzi strain CL Brener] &gt;gi|70869853|gb|EAN84334.1| dispersed gene family protein 1 (DGF-1), putative [Trypanosoma cruzi]
TcCLB.509553.40	0.0943631	1.63556e-21	ribonuclease mar1 [Trypanosoma cruzi strain CL Brener] &gt;gi|70871892|gb|EAN85962.1| ribonuclease mar1, putative [Trypanosoma cruzi]
TcCLB.511671.60	0.0949031	4.15708e-38	surface antigen 2 (CA-2) [Trypanosoma cruzi strain CL Brener] &gt;gi|70878406|gb|EAN91665.1| surface antigen 2 (CA-2), putative [Trypanosoma cruzi]
TcCLB.510267.20	0.0952295	6.36967e-38	60S acidic ribosomal protein P2 [Trypanosoma cruzi strain CL Brener] &gt;gi|71402937|ref|XP_804322.1| 60S acidic ribosomal protein P2 [Trypanosoma cruzi strain CL Brener] &gt;gi|47716899|gb|AAT37631.1| ribosomal P protein type 1 [Trypanosoma cruzi] &gt;gi|70867019|gb|EAN82334.1| 60S acidic ribosomal protein P2, putative [Trypanosoma cruzi] &gt;gi|70867231|gb|EAN82471.1| 60S acidic ribosomal prote…
TcCLB.509719.60	0.0954098	4.70426e-40	hypothetical protein [Trypanosoma cruzi strain CL Brener] &gt;gi|70874864|gb|EAN88497.1| hypothetical protein Tc00.1047053509719.60 [Trypanosoma cruzi]
TcCLB.509259.180	0.0956248	8.29502e-43	retrotransposon hot spot (RHS) protein [Trypanosoma cruzi strain CL Brener] &gt;gi|70880521|gb|EAN93614.1| retrotransposon hot spot (RHS) protein, putative [Trypanosoma cruzi]
TcCLB.511239.49	0.095957	1.50635e-39	adenosine 5&apos;-monophosphoramidase [Trypanosoma cruzi strain CL Brener] &gt;gi|70879364|gb|EAN92546.1| adenosine 5&apos;-monophosphoramidase, putative [Trypanosoma cruzi]
TcCLB.509905.180	0.096319	6.6977e-35	mucin-associated surface protein (MASP) [Trypanosoma cruzi strain CL Brener] &gt;gi|70882009|gb|EAN95003.1| mucin-associated surface protein (MASP), putative [Trypanosoma cruzi]
TcCLB.509471.77	0.0966169	9.81627e-20	histone H3 [Trypanosoma cruzi strain CL Brener] &gt;gi|71410473|ref|XP_807529.1| histone H3 [Trypanosoma cruzi strain CL Brener] &gt;gi|71410477|ref|XP_807531.1| histone H3 [Trypanosoma cruzi strain CL Brener] &gt;gi|71410479|ref|XP_807532.1| histone H3 [Trypanosoma cruzi strain CL Brener] &gt;gi|70871550|gb|EAN85677.1| histone H3, putative [Trypanosoma cruzi] &gt;gi|70871551|gb|EAN85678.1| histo…
TcCLB.510395.10	0.0966412	1.51975e-46	ATP synthase, alpha chain, mitochondrial precursor [Trypanosoma cruzi strain CL Brener] &gt;gi|70866302|gb|EAN81916.1| ATP synthase, alpha chain, mitochondrial precursor, putative [Trypanosoma cruzi]
TcCLB.508591.10	0.0967129	1.70915e-41	dispersed gene family protein 1 (DGF-1) [Trypanosoma cruzi strain CL Brener] &gt;gi|70867706|gb|EAN82781.1| dispersed gene family protein 1 (DGF-1), putative [Trypanosoma cruzi]
TcCLB.506537.130	0.0972335	1.37638e-25	protein kinase [Trypanosoma cruzi strain CL Brener] &gt;gi|70885051|gb|EAN97885.1| protein kinase, putative [Trypanosoma cruzi]
TcCLB.505057.10	0.0973144	8.48221e-40	hypothetical protein [Trypanosoma cruzi strain CL Brener] &gt;gi|71402054|ref|XP_803982.1| hypothetical protein Tc00.1047053505057.10 [Trypanosoma cruzi strain CL Brener] &gt;gi|70865892|gb|EAN81725.1| hypothetical protein, conserved [Trypanosoma cruzi] &gt;gi|70866706|gb|EAN82131.1| hypothetical protein, conserved [Trypanosoma cruzi]
TcCLB.505115.10	0.0973294	8.06234e-40	hypothetical protein [Trypanosoma cruzi strain CL Brener] &gt;gi|71402054|ref|XP_803982.1| hypothetical protein Tc00.1047053505057.10 [Trypanosoma cruzi strain CL Brener] &gt;gi|70865892|gb|EAN81725.1| hypothetical protein, conserved [Trypanosoma cruzi] &gt;gi|70866706|gb|EAN82131.1| hypothetical protein, conserved [Trypanosoma cruzi]
TcCLB.508737.200	0.0974767	4.67482e-18	hypothetical protein [Trypanosoma cruzi strain CL Brener] &gt;gi|70882888|gb|EAN95831.1| hypothetical protein, conserved [Trypanosoma cruzi]
TcCLB.506985.30	0.0975578	2.47296e-44	proteasome alpha 3 subunit [Trypanosoma cruzi strain CL Brener] &gt;gi|70872228|gb|EAN86245.1| proteasome alpha 3 subunit, putative [Trypanosoma cruzi]
TcCLB.506191.39	0.0976931	2.22643e-40	dispersed gene family protein 1 (DGF-1) [Trypanosoma cruzi strain CL Brener] &gt;gi|70873862|gb|EAN87624.1| dispersed gene family protein 1 (DGF-1), putative [Trypanosoma cruzi]
TcCLB.505035.10	0.0978696	7.40153e-43	hypothetical protein [Trypanosoma cruzi strain CL Brener] &gt;gi|70865511|gb|EAN81553.1| hypothetical protein Tc00.1047053505035.10 [Trypanosoma cruzi]
TcCLB.508177.120	0.0983416	8.87743e-51	cystathionine beta-synthase [Trypanosoma cruzi strain CL Brener] &gt;gi|70877841|gb|EAN91148.1| cystathionine beta-synthase [Trypanosoma cruzi]
TcCLB.507769.30	0.0985221	8.83587e-39	hypothetical protein [Trypanosoma cruzi strain CL Brener] &gt;gi|70866465|gb|EAN81996.1| hypothetical protein, conserved [Trypanosoma cruzi]
TcCLB.508965.100	0.098705	1.78102e-38	hypothetical protein [Trypanosoma cruzi strain CL Brener] &gt;gi|70880177|gb|EAN93293.1| hypothetical protein, conserved [Trypanosoma cruzi]
TcCLB.511239.130	0.0991754	9.48717e-36	hypothetical protein [Trypanosoma cruzi strain CL Brener] &gt;gi|70879361|gb|EAN92543.1| hypothetical protein, conserved [Trypanosoma cruzi]
TcCLB.509749.36	0.0993425	8.10339e-42	ribosomal protein L29 [Trypanosoma cruzi strain CL Brener] &gt;gi|71402085|ref|XP_803995.1| ribosomal protein L29 [Trypanosoma cruzi strain CL Brener] &gt;gi|70866723|gb|EAN82143.1| ribosomal protein L29, putative [Trypanosoma cruzi] &gt;gi|70866724|gb|EAN82144.1| ribosomal protein L29, putative [Trypanosoma cruzi]
TcCLB.509987.10	0.0993635	3.27289e-41	hypothetical protein [Trypanosoma cruzi strain CL Brener] &gt;gi|70864906|gb|EAN81339.1| hypothetical protein, conserved [Trypanosoma cruzi]
TcCLB.504077.40	0.0995098	1.33215e-42	translation elongation factor EF-2 [Trypanosoma cruzi strain CL Brener] &gt;gi|70869420|gb|EAN84001.1| translation elongation factor EF-2, putative [Trypanosoma cruzi]
TcCLB.506201.120	0.0996877	1.11128e-11	hypothetical protein [Trypanosoma cruzi strain CL Brener] &gt;gi|70878261|gb|EAN91533.1| hypothetical protein, conserved [Trypanosoma cruzi]
TcCLB.507519.164	0.0998808	1.55904e-21	hypothetical protein [Trypanosoma cruzi strain CL Brener] &gt;gi|70881212|gb|EAN94257.1| hypothetical protein, conserved [Trypanosoma cruzi]
TcCLB.504109.40	0.0999077	2.02397e-13	hypothetical protein [Trypanosoma cruzi strain CL Brener] &gt;gi|70881987|gb|EAN94982.1| hypothetical protein, conserved [Trypanosoma cruzi]
TcCLB.510913.10	0.100224	1.32966e-42	dispersed gene family protein 1 (DGF-1) [Trypanosoma cruzi strain CL Brener] &gt;gi|70866950|gb|EAN82289.1| dispersed gene family protein 1 (DGF-1), putative [Trypanosoma cruzi]
TcCLB.509471.59	0.100795	2.54893e-17	histone H3 [Trypanosoma cruzi strain CL Brener] &gt;gi|71410473|ref|XP_807529.1| histone H3 [Trypanosoma cruzi strain CL Brener] &gt;gi|71410477|ref|XP_807531.1| histone H3 [Trypanosoma cruzi strain CL Brener] &gt;gi|71410479|ref|XP_807532.1| histone H3 [Trypanosoma cruzi strain CL Brener] &gt;gi|70871550|gb|EAN85677.1| histone H3, putative [Trypanosoma cruzi] &gt;gi|70871551|gb|EAN85678.1| histo…
TcCLB.508589.30	0.10093	2.18556e-32	retrotransposon hot spot (RHS) protein [Trypanosoma cruzi strain CL Brener] &gt;gi|70873425|gb|EAN87245.1| retrotransposon hot spot (RHS) protein, putative [Trypanosoma cruzi]
TcCLB.505999.140	0.100946	1.34155e-36	hypothetical protein [Trypanosoma cruzi strain CL Brener] &gt;gi|70881167|gb|EAN94214.1| hypothetical protein, conserved [Trypanosoma cruzi]
TcCLB.511237.110	0.101007	1.13086e-15	cyclophilin [Trypanosoma cruzi strain CL Brener] &gt;gi|70874791|gb|EAN88432.1| cyclophilin, putative [Trypanosoma cruzi]
TcCLB.509561.100	0.101413	2.65125e-31	hypothetical protein [Trypanosoma cruzi strain CL Brener] &gt;gi|70877356|gb|EAN90711.1| hypothetical protein, conserved [Trypanosoma cruzi]
TcCLB.509259.120	0.101655	2.19972e-34	retrotransposon hot spot (RHS) protein [Trypanosoma cruzi strain CL Brener] &gt;gi|70880518|gb|EAN93611.1| retrotransposon hot spot (RHS) protein, putative [Trypanosoma cruzi]
TcCLB.503617.20	0.101803	2.53941e-38	kinetoplast DNA-associated protein [Trypanosoma cruzi strain CL Brener] &gt;gi|70870608|gb|EAN84917.1| kinetoplast DNA-associated protein, putative [Trypanosoma cruzi]
TcCLB.507787.100	0.101924	3.2904e-40	gamma-glutamylcysteine synthetase [Trypanosoma cruzi strain CL Brener] &gt;gi|70878855|gb|EAN92075.1| gamma-glutamylcysteine synthetase, putative [Trypanosoma cruzi]
TcCLB.508859.80	0.102239	1.72365e-34	hypothetical protein [Trypanosoma cruzi strain CL Brener] &gt;gi|70876815|gb|EAN90226.1| hypothetical protein, conserved [Trypanosoma cruzi]
TcCLB.506195.280	0.102454	1.18242e-49	hypothetical protein [Trypanosoma cruzi strain CL Brener] &gt;gi|70884408|gb|EAN97270.1| hypothetical protein, conserved [Trypanosoma cruzi]
TcCLB.506295.150	0.10268	2.2478e-18	hypothetical protein Tc00.1047053506295.150 [Trypanosoma cruzi strain CL Brener] &gt;gi|70877695|gb|EAN91014.1| hypothetical protein Tc00.1047053506295.150 [Trypanosoma cruzi]
TcCLB.506195.60	0.102749	6.40056e-42	hypothetical protein [Trypanosoma cruzi strain CL Brener] &gt;gi|70884387|gb|EAN97249.1| hypothetical protein, conserved [Trypanosoma cruzi]
TcCLB.509005.20	0.103035	7.67456e-10	hypothetical protein [Trypanosoma cruzi strain CL Brener] &gt;gi|70872879|gb|EAN86781.1| hypothetical protein, conserved [Trypanosoma cruzi]
TcCLB.506239.30	0.103076	8.94191e-39	lectin [Trypanosoma cruzi strain CL Brener] &gt;gi|70871794|gb|EAN85881.1| lectin, putative [Trypanosoma cruzi]
TcCLB.507103.20	0.103124	8.60002e-36	hypothetical protein [Trypanosoma cruzi strain CL Brener] &gt;gi|70866500|gb|EAN82017.1| hypothetical protein Tc00.1047053507103.20 [Trypanosoma cruzi]
TcCLB.511479.20	0.103138	8.4372e-33	hypothetical protein [Trypanosoma cruzi strain CL Brener] &gt;gi|70867305|gb|EAN82519.1| hypothetical protein, conserved [Trypanosoma cruzi]
TcCLB.506195.70	0.103205	9.45702e-39	hypothetical protein [Trypanosoma cruzi strain CL Brener] &gt;gi|70884388|gb|EAN97250.1| hypothetical protein, conserved [Trypanosoma cruzi]
TcCLB.510885.60	0.103213	7.24597e-37	hypothetical protein [Trypanosoma cruzi strain CL Brener] &gt;gi|70881258|gb|EAN94300.1| hypothetical protein, conserved [Trypanosoma cruzi]
TcCLB.453445.20	0.103566	4.55786e-42	ubiquitin-conjugating enzyme E2 [Trypanosoma cruzi strain CL Brener] &gt;gi|70864758|gb|EAN81294.1| ubiquitin-conjugating enzyme E2, putative [Trypanosoma cruzi]
TcCLB.511245.100	0.103781	1.7017e-38	hypothetical protein [Trypanosoma cruzi strain CL Brener] &gt;gi|70883287|gb|EAN96207.1| hypothetical protein, conserved [Trypanosoma cruzi]
TcCLB.508399.49	0.103875	1.24512e-27	dispersed gene family protein 1 (DGF-1) [Trypanosoma cruzi strain CL Brener] &gt;gi|70871632|gb|EAN85745.1| dispersed gene family protein 1 (DGF-1), putative [Trypanosoma cruzi]
TcCLB.510729.290	0.104005	1.98303e-30	hypothetical protein [Trypanosoma cruzi strain CL Brener] &gt;gi|70884159|gb|EAN97033.1| hypothetical protein, conserved [Trypanosoma cruzi]
TcCLB.504769.100	0.104039	4.28405e-37	trans-sialidase [Trypanosoma cruzi strain CL Brener] &gt;gi|70882688|gb|EAN95642.1| trans-sialidase, putative [Trypanosoma cruzi]
TcCLB.510355.190	0.104267	1.90148e-37	hypothetical protein [Trypanosoma cruzi strain CL Brener] &gt;gi|70884348|gb|EAN97212.1| hypothetical protein Tc00.1047053510355.190 [Trypanosoma cruzi]
TcCLB.509937.170	0.104479	1.13469e-38	hypothetical protein [Trypanosoma cruzi strain CL Brener] &gt;gi|70882600|gb|EAN95559.1| hypothetical protein Tc00.1047053509937.170 [Trypanosoma cruzi]
TcCLB.510643.140	0.104699	1.23661e-21	60S acidic ribosomal protein P2 [Trypanosoma cruzi strain CL Brener] &gt;gi|133065|sp|P23632.1|RLA2_TRYCR RecName: Full=60S acidic ribosomal protein P2-A; Short=P; AltName: Full=L12E; AltName: Full=P-JL5 [Trypanosoma cruzi] &gt;gi|10636|emb|CAA36557.1| ribosomal P protein (P-JL5) [Trypanosoma cruzi] &gt;gi|70884124|gb|EAN97000.1| 60S acidic ribosomal protein P2, putative [Trypanosoma cruzi]
TcCLB.508175.146	0.105073	1.06278e-64	60S ribosomal protein L23a [Trypanosoma cruzi strain CL Brener] &gt;gi|70886358|gb|EAN99142.1| 60S ribosomal protein L23a, putative [Trypanosoma cruzi]
TcCLB.508739.90	0.10509	3.52564e-42	hypothetical protein [Trypanosoma cruzi strain CL Brener] &gt;gi|70881023|gb|EAN94079.1| hypothetical protein, conserved [Trypanosoma cruzi]
TcCLB.509695.220	0.105653	1.29305e-57	serine carboxypeptidase (CBP1) [Trypanosoma cruzi strain CL Brener] &gt;gi|71661497|ref|XP_817769.1| serine carboxypeptidase (CBP1) [Trypanosoma cruzi strain CL Brener] &gt;gi|70882979|gb|EAN95917.1| serine carboxypeptidase (CBP1), putative [Trypanosoma cruzi] &gt;gi|70882980|gb|EAN95918.1| serine carboxypeptidase (CBP1), putative [Trypanosoma cruzi]
TcCLB.506443.50	0.106317	5.18027e-34	hypothetical protein [Trypanosoma cruzi strain CL Brener] &gt;gi|70880619|gb|EAN93705.1| hypothetical protein, conserved [Trypanosoma cruzi]
TcCLB.508859.100	0.10658	2.44707e-34	hypothetical protein [Trypanosoma cruzi strain CL Brener] &gt;gi|70876817|gb|EAN90228.1| hypothetical protein, conserved [Trypanosoma cruzi]
TcCLB.504533.50	0.106582	1.3649e-17	hypothetical protein [Trypanosoma cruzi strain CL Brener] &gt;gi|70872312|gb|EAN86315.1| hypothetical protein, conserved [Trypanosoma cruzi]
TcCLB.506173.140	0.106758	5.93203e-39	dispersed gene family protein 1 (DGF-1) [Trypanosoma cruzi strain CL Brener] &gt;gi|70886027|gb|EAN98822.1| dispersed gene family protein 1 (DGF-1), putative [Trypanosoma cruzi]
TcCLB.506195.220	0.106857	8.07686e-40	hypothetical protein [Trypanosoma cruzi strain CL Brener] &gt;gi|70884402|gb|EAN97264.1| hypothetical protein, conserved [Trypanosoma cruzi]
TcCLB.506443.10	0.107162	5.75289e-37	hypothetical protein [Trypanosoma cruzi strain CL Brener] &gt;gi|70880615|gb|EAN93701.1| hypothetical protein Tc00.1047053506443.10 [Trypanosoma cruzi]
TcCLB.508629.10	0.107607	1.04868e-43	dispersed gene family protein 1 (DGF-1) [Trypanosoma cruzi strain CL Brener] &gt;gi|70878643|gb|EAN91880.1| dispersed gene family protein 1 (DGF-1), putative [Trypanosoma cruzi]
TcCLB.511861.120	0.108247	6.61389e-31	hypothetical protein [Trypanosoma cruzi strain CL Brener] &gt;gi|70880829|gb|EAN93901.1| hypothetical protein Tc00.1047053511861.120 [Trypanosoma cruzi]
TcCLB.506475.90	0.108423	2.55482e-35	hypothetical protein [Trypanosoma cruzi strain CL Brener] &gt;gi|70882370|gb|EAN95343.1| hypothetical protein, conserved [Trypanosoma cruzi]
TcCLB.509165.30	0.108664	1.17973e-41	AGP2beta-2 [Trypanosoma cruzi strain CL Brener] &gt;gi|70869882|gb|EAN84355.1| AGP2beta-2, putative [Trypanosoma cruzi]
TcCLB.509611.180	0.108906	1.8133e-32	peptide methionine sulfoxide reductase [Trypanosoma cruzi strain CL Brener] &gt;gi|70879808|gb|EAN92955.1| peptide methionine sulfoxide reductase, putative [Trypanosoma cruzi]
TcCLB.507949.29	0.109007	8.00826e-32	hypothetical protein [Trypanosoma cruzi strain CL Brener] &gt;gi|71657307|ref|XP_817171.1| hypothetical protein [Trypanosoma cruzi strain CL Brener] &gt;gi|70878377|gb|EAN91639.1| hypothetical protein, conserved [Trypanosoma cruzi] &gt;gi|70882345|gb|EAN95320.1| hypothetical protein, conserved [Trypanosoma cruzi]
TcCLB.507517.60	0.10944	4.59752e-43	ATPase subunit 9 [Trypanosoma cruzi strain CL Brener] &gt;gi|70875377|gb|EAN88938.1| ATPase subunit 9, putative [Trypanosoma cruzi]
TcCLB.511827.30	0.109523	5.61706e-41	hypothetical protein [Trypanosoma cruzi strain CL Brener] &gt;gi|70881700|gb|EAN94711.1| hypothetical protein Tc00.1047053511827.30 [Trypanosoma cruzi]
TcCLB.506537.240	0.109736	4.4415e-19	hypothetical protein [Trypanosoma cruzi strain CL Brener] &gt;gi|70885054|gb|EAN97888.1| hypothetical protein, conserved [Trypanosoma cruzi]
TcCLB.504175.40	0.110125	3.22657e-37	dual specificity protein phosphatase [Trypanosoma cruzi strain CL Brener] &gt;gi|70870676|gb|EAN84969.1| dual specificity protein phosphatase, putative [Trypanosoma cruzi]
TcCLB.506789.110	0.11013	3.15128e-33	hypothetical protein [Trypanosoma cruzi strain CL Brener] &gt;gi|70885233|gb|EAN98060.1| hypothetical protein Tc00.1047053506789.110 [Trypanosoma cruzi]
TcCLB.511453.10	0.110239	6.39668e-35	dispersed gene family protein 1 (DGF-1) [Trypanosoma cruzi strain CL Brener] &gt;gi|70871004|gb|EAN85234.1| dispersed gene family protein 1 (DGF-1), putative [Trypanosoma cruzi]
TcCLB.511385.100	0.110639	2.0448e-35	hypothetical protein [Trypanosoma cruzi strain CL Brener] &gt;gi|70879885|gb|EAN93024.1| hypothetical protein, conserved [Trypanosoma cruzi]
TcCLB.509287.10	0.110682	3.92457e-16	hypothetical protein [Trypanosoma cruzi strain CL Brener] &gt;gi|70885385|gb|EAN98206.1| hypothetical protein, conserved [Trypanosoma cruzi]
TcCLB.511261.10	0.110686	3.57199e-38	hypothetical protein [Trypanosoma cruzi strain CL Brener] &gt;gi|70880096|gb|EAN93218.1| hypothetical protein, conserved [Trypanosoma cruzi]
TcCLB.508177.110	0.110687	1.26392e-54	cystathionine beta-synthase [Trypanosoma cruzi strain CL Brener] &gt;gi|70877840|gb|EAN91147.1| cystathionine beta-synthase [Trypanosoma cruzi]
TcCLB.506617.5	0.110735	4.99602e-42	surface protein TolT [Trypanosoma cruzi strain CL Brener] &gt;gi|70871910|gb|EAN85976.1| surface protein TolT [Trypanosoma cruzi]
TcCLB.506171.60	0.111544	2.82503e-28	trans-sialidase [Trypanosoma cruzi strain CL Brener] &gt;gi|70873977|gb|EAN87722.1| trans-sialidase, putative [Trypanosoma cruzi]
TcCLB.506817.10	0.111706	2.50288e-41	hypothetical protein [Trypanosoma cruzi strain CL Brener] &gt;gi|70874238|gb|EAN87951.1| hypothetical protein, conserved [Trypanosoma cruzi]
TcCLB.508593.30	0.111772	9.64683e-36	hypothetical protein [Trypanosoma cruzi strain CL Brener] &gt;gi|70880783|gb|EAN93857.1| hypothetical protein, conserved [Trypanosoma cruzi]
TcCLB.506239.50	0.112017	1.39177e-38	hypothetical protein [Trypanosoma cruzi strain CL Brener] &gt;gi|70871796|gb|EAN85883.1| hypothetical protein, conserved [Trypanosoma cruzi]
TcCLB.509877.70	0.112294	3.47437e-42	hypothetical protein [Trypanosoma cruzi strain CL Brener] &gt;gi|70871324|gb|EAN85493.1| hypothetical protein, conserved [Trypanosoma cruzi]
TcCLB.506489.10	0.112419	2.00697e-19	hypothetical protein [Trypanosoma cruzi strain CL Brener] &gt;gi|70868404|gb|EAN83268.1| hypothetical protein, conserved [Trypanosoma cruzi]
TcCLB.506905.50	0.112897	9.73874e-22	cystathionine beta-synthase [Trypanosoma cruzi strain CL Brener] &gt;gi|70886353|gb|EAN99137.1| cystathionine beta-synthase [Trypanosoma cruzi]
TcCLB.511817.151	0.112969	1.69625e-18	histone H2A [Trypanosoma cruzi strain CL Brener] &gt;gi|70884676|gb|EAN97527.1| histone H2A, putative [Trypanosoma cruzi]
TcCLB.506537.250	0.11337	1.43456e-23	hypothetical protein [Trypanosoma cruzi strain CL Brener] &gt;gi|70885055|gb|EAN97889.1| hypothetical protein, conserved [Trypanosoma cruzi]
TcCLB.508593.69	0.113394	1.85184e-31	hypothetical protein [Trypanosoma cruzi strain CL Brener] &gt;gi|70880796|gb|EAN93870.1| hypothetical protein, conserved [Trypanosoma cruzi]
TcCLB.511827.20	0.113751	5.48579e-37	hypothetical protein [Trypanosoma cruzi strain CL Brener] &gt;gi|70881699|gb|EAN94710.1| hypothetical protein, conserved [Trypanosoma cruzi]
TcCLB.506489.20	0.113909	3.635e-25	monoglyceride lipase [Trypanosoma cruzi strain CL Brener] &gt;gi|70868405|gb|EAN83269.1| monoglyceride lipase, putative [Trypanosoma cruzi]
TcCLB.510629.410	0.11414	2.60848e-16	hypothetical protein [Trypanosoma cruzi strain CL Brener] &gt;gi|70886702|gb|EAN99475.1| hypothetical protein, conserved [Trypanosoma cruzi]
TcCLB.507491.162	0.114163	4.82269e-21	flagellar calcium-binding protein [Trypanosoma cruzi strain CL Brener] &gt;gi|70882164|gb|EAN95149.1| flagellar calcium-binding protein, putative [Trypanosoma cruzi]
TcCLB.506295.30	0.114229	3.33687e-35	hypothetical protein Tc00.1047053506295.30 [Trypanosoma cruzi strain CL Brener] &gt;gi|70877683|gb|EAN91002.1| hypothetical protein, conserved [Trypanosoma cruzi]
TcCLB.506295.90	0.114271	3.54734e-29	coatomer zeta subunit [Trypanosoma cruzi strain CL Brener] &gt;gi|70877689|gb|EAN91008.1| coatomer zeta subunit, putative [Trypanosoma cruzi]
TcCLB.505919.40	0.11437	8.25391e-35	protein kinase [Trypanosoma cruzi strain CL Brener] &gt;gi|70875174|gb|EAN88764.1| protein kinase, putative [Trypanosoma cruzi]
TcCLB.510357.130	0.114661	1.94467e-34	hypothetical protein [Trypanosoma cruzi strain CL Brener] &gt;gi|70876574|gb|EAN90012.1| hypothetical protein, conserved [Trypanosoma cruzi]
TcCLB.509213.160	0.114865	3.05745e-38	protein kinase [Trypanosoma cruzi strain CL Brener] &gt;gi|70878540|gb|EAN91788.1| protein kinase, putative [Trypanosoma cruzi]
TcCLB.509429.160	0.114931	6.33982e-38	hypothetical protein [Trypanosoma cruzi strain CL Brener] &gt;gi|70885492|gb|EAN98307.1| hypothetical protein Tc00.1047053509429.160 [Trypanosoma cruzi]
TcCLB.507891.47	0.115426	3.74289e-26	flagellar calcium-binding protein [Trypanosoma cruzi strain CL Brener] &gt;gi|70869036|gb|EAN83724.1| flagellar calcium-binding protein, putative [Trypanosoma cruzi]
TcCLB.508735.100	0.115535	1.75133e-17	hypothetical protein [Trypanosoma cruzi strain CL Brener] &gt;gi|70873860|gb|EAN87623.1| hypothetical protein, conserved [Trypanosoma cruzi]
TcCLB.504175.20	0.115619	5.53469e-41	hypothetical protein [Trypanosoma cruzi strain CL Brener] &gt;gi|70870674|gb|EAN84967.1| hypothetical protein, conserved [Trypanosoma cruzi]
TcCLB.511863.4	0.115729	7.23905e-37	retrotransposon hot spot (RHS) protein [Trypanosoma cruzi strain CL Brener] &gt;gi|70869874|gb|EAN84350.1| retrotransposon hot spot (RHS) protein, putative [Trypanosoma cruzi]
TcCLB.506959.140	0.115736	1.06592e-27	hypothetical protein TCSYLVIO_005070 [Trypanosoma cruzi]
TcCLB.507691.50	0.11591	1.91301e-39	retrotransposon hot spot (RHS) protein [Trypanosoma cruzi strain CL Brener] &gt;gi|70877046|gb|EAN90432.1| retrotransposon hot spot (RHS) protein, putative [Trypanosoma cruzi]
TcCLB.508397.79	0.115912	2.09069e-18	hypothetical protein [Trypanosoma cruzi strain CL Brener] &gt;gi|70873196|gb|EAN87048.1| hypothetical protein, conserved [Trypanosoma cruzi]
TcCLB.507889.10	0.115942	1.28966e-38	transaldolase [Trypanosoma cruzi strain CL Brener] &gt;gi|70865720|gb|EAN81646.1| transaldolase, putative [Trypanosoma cruzi] &gt;gi|159137078|gb|ABW88686.1| transaldolase [Trypanosoma cruzi]
TcCLB.507787.90	0.115975	5.11791e-23	chaperone DnaJ protein [Trypanosoma cruzi strain CL Brener] &gt;gi|70878854|gb|EAN92074.1| chaperone DnaJ protein, putative [Trypanosoma cruzi]
TcCLB.510815.9	0.115975	3.28427e-34	dispersed gene family protein 1 (DGF-1) [Trypanosoma cruzi strain CL Brener] &gt;gi|70866452|gb|EAN81989.1| dispersed gene family protein 1 (DGF-1), putative [Trypanosoma cruzi]
TcCLB.467287.20	0.116028	1.48591e-32	hypothetical protein [Trypanosoma cruzi strain CL Brener] &gt;gi|70867345|gb|EAN82546.1| hypothetical protein, conserved [Trypanosoma cruzi]
TcCLB.508857.30	0.116113	4.8848e-31	trans-sialidase [Trypanosoma cruzi strain CL Brener] &gt;gi|70880311|gb|EAN93416.1| trans-sialidase, putative [Trypanosoma cruzi]
TcCLB.415789.9	0.116202	7.86071e-30	dispersed gene family protein 1 (DGF-1) [Trypanosoma cruzi strain CL Brener] &gt;gi|70867219|gb|EAN82464.1| dispersed gene family protein 1 (DGF-1), putative [Trypanosoma cruzi]
TcCLB.511245.70	0.116596	1.31175e-42	hypothetical protein [Trypanosoma cruzi strain CL Brener] &gt;gi|70883285|gb|EAN96205.1| hypothetical protein, conserved [Trypanosoma cruzi]
TcCLB.506195.260	0.116621	1.06232e-36	hypothetical protein [Trypanosoma cruzi strain CL Brener] &gt;gi|70884406|gb|EAN97268.1| hypothetical protein Tc00.1047053506195.260 [Trypanosoma cruzi]
TcCLB.509575.10	0.117008	3.1812e-35	retrotransposon hot spot (RHS) protein [Trypanosoma cruzi strain CL Brener] &gt;gi|70870266|gb|EAN84649.1| retrotransposon hot spot (RHS) protein, putative [Trypanosoma cruzi]
TcCLB.506195.25	0.117278	2.68837e-26	hypothetical protein [Trypanosoma cruzi strain CL Brener] &gt;gi|70884412|gb|EAN97274.1| hypothetical protein, conserved [Trypanosoma cruzi]
TcCLB.508665.30	0.117835	5.07953e-41	hypothetical protein [Trypanosoma cruzi strain CL Brener] &gt;gi|70866218|gb|EAN81875.1| hypothetical protein, conserved [Trypanosoma cruzi]
TcCLB.511843.80	0.118449	2.06926e-35	retrotransposon hot spot (RHS) protein [Trypanosoma cruzi strain CL Brener] &gt;gi|70881514|gb|EAN94539.1| retrotransposon hot spot (RHS) protein, putative [Trypanosoma cruzi]
TcCLB.503733.80	0.118484	6.0431e-34	hypothetical protein [Trypanosoma cruzi strain CL Brener] &gt;gi|70875882|gb|EAN89389.1| hypothetical protein, conserved [Trypanosoma cruzi]
TcCLB.511817.180	0.11861	1.12117e-18	histone H2A [Trypanosoma cruzi strain CL Brener] &gt;gi|70884660|gb|EAN97511.1| histone H2A, putative [Trypanosoma cruzi]
TcCLB.504533.10	0.118708	3.8921e-17	dispersed gene family protein 1 (DGF-1) [Trypanosoma cruzi strain CL Brener] &gt;gi|70872310|gb|EAN86313.1| dispersed gene family protein 1 (DGF-1), putative [Trypanosoma cruzi]
TcCLB.508139.150	0.119386	9.79157e-31	hypothetical protein Tc00.1047053508139.150 [Trypanosoma cruzi strain CL Brener] &gt;gi|70885797|gb|EAN98601.1| hypothetical protein, conserved [Trypanosoma cruzi]
TcCLB.511301.50	0.119744	6.29259e-26	hypothetical protein [Trypanosoma cruzi strain CL Brener] &gt;gi|70880542|gb|EAN93633.1| hypothetical protein, conserved [Trypanosoma cruzi]
TcCLB.510095.50	0.119875	5.21274e-36	dispersed gene family protein 1 (DGF-1) [Trypanosoma cruzi strain CL Brener] &gt;gi|70878464|gb|EAN91718.1| dispersed gene family protein 1 (DGF-1), putative [Trypanosoma cruzi]
TcCLB.508881.70	0.119948	4.62354e-52	DNA ligase [Trypanosoma cruzi strain CL Brener] &gt;gi|70880644|gb|EAN93728.1| DNA ligase, putative [Trypanosoma cruzi]
TcCLB.506793.40	0.120051	1.15508e-34	UDP-glucuronic acid/UDP-N-acetylgalactosamine transporter [Trypanosoma cruzi strain CL Brener] &gt;gi|70877202|gb|EAN90573.1| UDP-glucuronic acid/UDP-N-acetylgalactosamine transporter, putative [Trypanosoma cruzi]
TcCLB.511861.90	0.120638	2.98855e-33	retrotransposon hot spot (RHS) protein [Trypanosoma cruzi strain CL Brener] &gt;gi|70880828|gb|EAN93900.1| retrotransposon hot spot (RHS) protein, putative [Trypanosoma cruzi]
TcCLB.510795.10	0.120645	4.81152e-41	tyrosine aminotransferase [Trypanosoma cruzi strain CL Brener] &gt;gi|70869785|gb|EAN84282.1| tyrosine aminotransferase [Trypanosoma cruzi]
TcCLB.509429.329	0.120803	2.92661e-14	cathepsin L-like protein [Trypanosoma cruzi]
TcCLB.505647.50	0.121102	1.06031e-28	hypothetical protein Tc00.1047053505647.50 [Trypanosoma cruzi strain CL Brener] &gt;gi|70867302|gb|EAN82517.1| hypothetical protein, conserved [Trypanosoma cruzi]
TcCLB.509207.40	0.121344	1.44718e-60	hypothetical protein [Trypanosoma cruzi strain CL Brener] &gt;gi|70878618|gb|EAN91857.1| hypothetical protein, conserved [Trypanosoma cruzi]
TcCLB.506219.40	0.12135	3.27e-47	hypothetical protein [Trypanosoma cruzi strain CL Brener] &gt;gi|70867638|gb|EAN82739.1| hypothetical protein, conserved [Trypanosoma cruzi]
TcCLB.508195.10	0.121368	3.57562e-12	UDP-Gal or UDP-GlcNAc-dependent glycosyltransferase [Trypanosoma cruzi strain CL Brener] &gt;gi|70863750|gb|EAN81092.1| UDP-Gal or UDP-GlcNAc-dependent glycosyltransferase, putative [Trypanosoma cruzi]
TcCLB.506111.20	0.121436	1.10015e-22	dispersed gene family protein 1 (DGF-1) [Trypanosoma cruzi strain CL Brener] &gt;gi|70870392|gb|EAN84750.1| dispersed gene family protein 1 (DGF-1), putative [Trypanosoma cruzi]
TcCLB.506153.10	0.121461	2.09715e-55	amino acid transporter [Trypanosoma cruzi strain CL Brener] &gt;gi|70868870|gb|EAN83604.1| amino acid transporter, putative [Trypanosoma cruzi]
TcCLB.506789.249	0.121997	1.21198e-33	hypothetical protein [Trypanosoma cruzi strain CL Brener] &gt;gi|70885255|gb|EAN98082.1| hypothetical protein, conserved [Trypanosoma cruzi]
TcCLB.504059.20	0.122022	1.82597e-33	endomembrane protein [Trypanosoma cruzi strain CL Brener] &gt;gi|70869839|gb|EAN84323.1| endomembrane protein, putative [Trypanosoma cruzi]
TcCLB.506985.60	0.122109	7.05291e-33	inositol polyphosphate kinase-like protein [Trypanosoma cruzi strain CL Brener] &gt;gi|70872231|gb|EAN86248.1| inositol polyphosphate kinase-like protein, putative [Trypanosoma cruzi]
TcCLB.509561.39	0.12215	2.33758e-20	hypothetical protein [Trypanosoma cruzi strain CL Brener] &gt;gi|70877361|gb|EAN90716.1| hypothetical protein, conserved [Trypanosoma cruzi]
TcCLB.508059.50	0.122301	1.11284e-29	hypothetical protein [Trypanosoma cruzi strain CL Brener] &gt;gi|70870893|gb|EAN85144.1| hypothetical protein, conserved [Trypanosoma cruzi]
TcCLB.509487.10	0.12232	2.41138e-27	hypothetical protein [Trypanosoma cruzi strain CL Brener] &gt;gi|70865696|gb|EAN81637.1| hypothetical protein Tc00.1047053509487.10 [Trypanosoma cruzi]
TcCLB.508865.4	0.122618	5.52043e-24	protein phosphatase 2C [Trypanosoma cruzi strain CL Brener] &gt;gi|70874944|gb|EAN88567.1| protein phosphatase 2C, putative [Trypanosoma cruzi]
TcCLB.511827.130	0.122743	5.19961e-35	dispersed gene family protein 1 (DGF-1) [Trypanosoma cruzi strain CL Brener] &gt;gi|70881709|gb|EAN94720.1| dispersed gene family protein 1 (DGF-1), putative [Trypanosoma cruzi]
TcCLB.510887.30	0.12282	3.27843e-37	hypothetical protein [Trypanosoma cruzi strain CL Brener] &gt;gi|9754922|gb|AAF98145.1|AF242860_12 unknown [Trypanosoma cruzi] &gt;gi|70872463|gb|EAN86438.1| hypothetical protein, conserved [Trypanosoma cruzi]
TcCLB.508413.68	0.122909	2.44929e-40	kinetoplastid membrane protein KMP-11 [Trypanosoma cruzi strain CL Brener] &gt;gi|71413457|ref|XP_808866.1| kinetoplastid membrane protein KMP-11 [Trypanosoma cruzi strain CL Brener] &gt;gi|71417149|ref|XP_810489.1| kinetoplastid membrane protein KMP-11 [Trypanosoma cruzi strain CL Brener] &gt;gi|6166387|gb|AAF04809.1| KMP11 [Trypanosoma cruzi] &gt;gi|70873158|gb|EAN87014.1| kinetoplastid membran…
TcCLB.440099.10	0.12291	2.59864e-33	hypothetical protein [Trypanosoma cruzi strain CL Brener] &gt;gi|70864898|gb|EAN81334.1| hypothetical protein Tc00.1047053440099.10 [Trypanosoma cruzi]
TcCLB.508413.76	0.123114	3.91208e-40	kinetoplastid membrane protein KMP-11 [Trypanosoma cruzi strain CL Brener] &gt;gi|71413457|ref|XP_808866.1| kinetoplastid membrane protein KMP-11 [Trypanosoma cruzi strain CL Brener] &gt;gi|71417149|ref|XP_810489.1| kinetoplastid membrane protein KMP-11 [Trypanosoma cruzi strain CL Brener] &gt;gi|6166387|gb|AAF04809.1| KMP11 [Trypanosoma cruzi] &gt;gi|70873158|gb|EAN87014.1| kinetoplastid membran…
TcCLB.511301.130	0.123243	4.19827e-25	protein kinase [Trypanosoma cruzi strain CL Brener] &gt;gi|70880549|gb|EAN93640.1| protein kinase, putative [Trypanosoma cruzi]
TcCLB.507575.10	0.123257	7.72475e-38	dispersed gene family protein 1 (DGF-1) [Trypanosoma cruzi strain CL Brener] &gt;gi|70867359|gb|EAN82555.1| dispersed gene family protein 1 (DGF-1), putative [Trypanosoma cruzi]
TcCLB.503657.70	0.123341	3.75201e-35	tyrosine phosphatase [Trypanosoma cruzi strain CL Brener] &gt;gi|70871210|gb|EAN85399.1| tyrosine phosphatase, putative [Trypanosoma cruzi]
TcCLB.506983.10	0.123767	1.05146e-24	hypothetical protein [Trypanosoma cruzi strain CL Brener] &gt;gi|70871266|gb|EAN85444.1| hypothetical protein, conserved [Trypanosoma cruzi]
TcCLB.506983.39	0.123809	1.53215e-54	calpain-like cysteine peptidase [Trypanosoma cruzi strain CL Brener] &gt;gi|71409964|ref|XP_807300.1| calpain-like cysteine peptidase [Trypanosoma cruzi strain CL Brener] &gt;gi|70871270|gb|EAN85448.1| calpain-like cysteine peptidase, putative [Trypanosoma cruzi] &gt;gi|70871271|gb|EAN85449.1| calpain-like cysteine peptidase, putative [Trypanosoma cruzi]
TcCLB.506303.60	0.123811	1.296e-34	protein kinase [Trypanosoma cruzi strain CL Brener] &gt;gi|70880873|gb|EAN93941.1| protein kinase, putative [Trypanosoma cruzi]
TcCLB.511237.10	0.123822	2.88535e-46	thimet oligopeptidase [Trypanosoma cruzi strain CL Brener] &gt;gi|70874782|gb|EAN88423.1| thimet oligopeptidase, putative [Trypanosoma cruzi]
TcCLB.510359.360	0.12408	3.18669e-21	hypothetical protein [Trypanosoma cruzi strain CL Brener] &gt;gi|70887146|gb|EAN99908.1| hypothetical protein, conserved [Trypanosoma cruzi]
TcCLB.506195.190	0.124169	1.13894e-47	hypothetical protein [Trypanosoma cruzi strain CL Brener] &gt;gi|70884399|gb|EAN97261.1| hypothetical protein, conserved [Trypanosoma cruzi]
TcCLB.508859.10	0.124187	7.19441e-32	hypothetical protein [Trypanosoma cruzi strain CL Brener] &gt;gi|70876809|gb|EAN90220.1| hypothetical protein, conserved [Trypanosoma cruzi]
TcCLB.508857.140	0.124438	1.42355e-32	hypothetical protein [Trypanosoma cruzi strain CL Brener] &gt;gi|70880322|gb|EAN93427.1| hypothetical protein, conserved [Trypanosoma cruzi]
TcCLB.509395.120	0.12449	6.80688e-34	histone deacetylase [Trypanosoma cruzi strain CL Brener] &gt;gi|70879608|gb|EAN92767.1| histone deacetylase, putative [Trypanosoma cruzi]
TcCLB.507793.40	0.124657	8.01427e-21	hypothetical protein [Trypanosoma cruzi strain CL Brener] &gt;gi|70868233|gb|EAN83148.1| hypothetical protein, conserved [Trypanosoma cruzi]
TcCLB.507787.140	0.124664	1.60351e-22	hypothetical protein [Trypanosoma cruzi strain CL Brener] &gt;gi|70878859|gb|EAN92079.1| hypothetical protein, conserved [Trypanosoma cruzi]
TcCLB.511301.70	0.124696	6.1745e-29	peptidylprolyl isomerase-like [Trypanosoma cruzi strain CL Brener] &gt;gi|70880544|gb|EAN93635.1| peptidylprolyl isomerase-like, putative [Trypanosoma cruzi]
TcCLB.507775.40	0.124842	1.39276e-27	hypothetical protein [Trypanosoma cruzi strain CL Brener] &gt;gi|70869006|gb|EAN83701.1| hypothetical protein, conserved [Trypanosoma cruzi]
TcCLB.509399.9	0.124871	8.92894e-36	helicase [Trypanosoma cruzi strain CL Brener] &gt;gi|70883319|gb|EAN96238.1| helicase, putative [Trypanosoma cruzi]
TcCLB.505997.210	0.124877	2.20499e-30	DNA-directed RNA polymerase III subunit, putative [Trypanosoma cruzi] &gt;gi|557867082|gb|ESS70265.1| DNA-directed RNA polymerase III subunit [Trypanosoma cruzi Dm28c]
TcCLB.503917.14	0.125128	3.20962e-14	hypothetical protein [Trypanosoma cruzi strain CL Brener] &gt;gi|70871851|gb|EAN85927.1| hypothetical protein, conserved [Trypanosoma cruzi]
TcCLB.507949.210	0.125128	1.62486e-25	trans-sialidase [Trypanosoma cruzi strain CL Brener] &gt;gi|70882339|gb|EAN95314.1| trans-sialidase, putative [Trypanosoma cruzi]
TcCLB.507949.69	0.125189	4.833e-30	hypothetical protein [Trypanosoma cruzi strain CL Brener] &gt;gi|70882342|gb|EAN95317.1| hypothetical protein, conserved [Trypanosoma cruzi]
TcCLB.506169.21	0.12547	8.83545e-31	retrotransposon hot spot (RHS) protein [Trypanosoma cruzi strain CL Brener] &gt;gi|70866157|gb|EAN81848.1| retrotransposon hot spot (RHS) protein, putative [Trypanosoma cruzi]
TcCLB.509213.110	0.125472	4.8144e-29	hypothetical protein [Trypanosoma cruzi strain CL Brener] &gt;gi|70878535|gb|EAN91783.1| hypothetical protein, conserved [Trypanosoma cruzi]
TcCLB.511827.90	0.125789	5.24171e-33	hypothetical protein [Trypanosoma cruzi strain CL Brener] &gt;gi|70881706|gb|EAN94717.1| hypothetical protein, conserved [Trypanosoma cruzi]
TcCLB.503869.50	0.125831	2.89611e-20	exosome-associated protein 1 [Trypanosoma cruzi strain CL Brener] &gt;gi|70871001|gb|EAN85232.1| exosome-associated protein 1, putative [Trypanosoma cruzi]
TcCLB.511865.70	0.126304	2.75634e-29	hypothetical protein [Trypanosoma cruzi strain CL Brener] &gt;gi|70873433|gb|EAN87252.1| hypothetical protein, conserved [Trypanosoma cruzi]
TcCLB.510301.80	0.126527	1.13815e-22	N-acetyltransferase subunit Nat1 [Trypanosoma cruzi strain CL Brener] &gt;gi|70872059|gb|EAN86103.1| N-acetyltransferase subunit Nat1, putative [Trypanosoma cruzi]
TcCLB.511249.4	0.126687	2.48906e-28	RNA editing 3&apos; terminal uridylyl transferase 1 [Trypanosoma cruzi strain CL Brener] &gt;gi|70877390|gb|EAN90741.1| RNA editing 3&apos; terminal uridylyl transferase 1, putative [Trypanosoma cruzi]
TcCLB.506443.60	0.126738	1.3741e-34	hypothetical protein [Trypanosoma cruzi strain CL Brener] &gt;gi|70880620|gb|EAN93706.1| hypothetical protein Tc00.1047053506443.60 [Trypanosoma cruzi]
TcCLB.507949.120	0.126854	2.03163e-27	hypothetical protein [Trypanosoma cruzi strain CL Brener] &gt;gi|70882335|gb|EAN95310.1| hypothetical protein, conserved [Trypanosoma cruzi]
TcCLB.508919.100	0.12689	1.46194e-38	hypothetical protein [Trypanosoma cruzi strain CL Brener] &gt;gi|70880160|gb|EAN93278.1| hypothetical protein, conserved [Trypanosoma cruzi]
TcCLB.508263.5	0.126972	8.63435e-28	hypothetical protein [Trypanosoma cruzi strain CL Brener] &gt;gi|70869337|gb|EAN83942.1| hypothetical protein, conserved [Trypanosoma cruzi]
TcCLB.511247.18	0.127051	3.97062e-33	50S ribosomal protein L16 [Trypanosoma cruzi strain CL Brener] &gt;gi|71414028|ref|XP_809131.1| 50S ribosomal protein L16 [Trypanosoma cruzi strain CL Brener] &gt;gi|70867062|gb|EAN82362.1| 50S ribosomal protein L16, putative [Trypanosoma cruzi] &gt;gi|70873465|gb|EAN87280.1| 50S ribosomal protein L16, putative [Trypanosoma cruzi]
TcCLB.510643.130	0.127221	9.82158e-33	damage-specific DNA binding protein [Trypanosoma cruzi strain CL Brener] &gt;gi|70884123|gb|EAN96999.1| damage-specific DNA binding protein, putative [Trypanosoma cruzi]
TcCLB.508637.40	0.127236	1.84337e-10	hypothetical protein [Trypanosoma cruzi strain CL Brener] &gt;gi|70880277|gb|EAN93384.1| hypothetical protein, conserved [Trypanosoma cruzi]
TcCLB.508965.14	0.127268	1.05027e-31	multidrug resistance protein E [Trypanosoma cruzi strain CL Brener] &gt;gi|70880178|gb|EAN93294.1| multidrug resistance protein E, putative [Trypanosoma cruzi]
TcCLB.508857.60	0.127354	1.87067e-36	hypothetical protein [Trypanosoma cruzi strain CL Brener] &gt;gi|70880314|gb|EAN93419.1| hypothetical protein, conserved [Trypanosoma cruzi]
TcCLB.506337.80	0.127697	1.21851e-34	hypothetical protein [Trypanosoma cruzi strain CL Brener] &gt;gi|70880052|gb|EAN93177.1| hypothetical protein Tc00.1047053506337.80 [Trypanosoma cruzi]
TcCLB.509287.60	0.127801	9.35787e-32	hypothetical protein [Trypanosoma cruzi strain CL Brener] &gt;gi|70885389|gb|EAN98210.1| hypothetical protein, conserved [Trypanosoma cruzi]
TcCLB.503703.30	0.127822	8.55359e-15	hypothetical protein [Trypanosoma cruzi strain CL Brener] &gt;gi|70875118|gb|EAN88715.1| hypothetical protein, conserved [Trypanosoma cruzi]
TcCLB.507555.50	0.127922	5.05217e-32	trans-sialidase [Trypanosoma cruzi strain CL Brener] &gt;gi|71415338|ref|XP_809739.1| trans-sialidase [Trypanosoma cruzi strain CL Brener] &gt;gi|70871928|gb|EAN85991.1| trans-sialidase, putative [Trypanosoma cruzi] &gt;gi|70874167|gb|EAN87888.1| trans-sialidase, putative [Trypanosoma cruzi]
TcCLB.511907.200	0.128151	6.70246e-09	cysteine peptidase inhibitor [Trypanosoma cruzi strain CL Brener] &gt;gi|70884619|gb|EAN97472.1| cysteine peptidase inhibitor, putative [Trypanosoma cruzi]
TcCLB.503703.50	0.128159	4.84111e-26	copper-transporting ATPase-like protein [Trypanosoma cruzi strain CL Brener] &gt;gi|70875120|gb|EAN88717.1| copper-transporting ATPase-like protein, putative [Trypanosoma cruzi]
TcCLB.509991.29	0.128386	9.55655e-33	hypothetical protein [Trypanosoma cruzi strain CL Brener] &gt;gi|70875945|gb|EAN89446.1| hypothetical protein, conserved [Trypanosoma cruzi]
TcCLB.511859.80	0.128448	2.38429e-29	hypothetical protein [Trypanosoma cruzi strain CL Brener] &gt;gi|70880351|gb|EAN93454.1| hypothetical protein Tc00.1047053511859.80 [Trypanosoma cruzi]
TcCLB.509561.30	0.128478	7.15818e-22	citrate transporter [Trypanosoma cruzi strain CL Brener] &gt;gi|70877351|gb|EAN90706.1| citrate transporter, putative [Trypanosoma cruzi]
TcCLB.506441.10	0.129068	8.30909e-42	hypothetical protein [Trypanosoma cruzi strain CL Brener] &gt;gi|70868355|gb|EAN83234.1| hypothetical protein, conserved [Trypanosoma cruzi]
TcCLB.508521.20	0.129477	6.10259e-29	trans-sialidase [Trypanosoma cruzi strain CL Brener] &gt;gi|70877416|gb|EAN90762.1| trans-sialidase, putative [Trypanosoma cruzi]
TcCLB.509319.90	0.129603	6.56414e-42	trypanothione synthetase [Trypanosoma cruzi strain CL Brener] &gt;gi|74824411|sp|Q9GT49.1|TRYS_TRYCC RecName: Full=Trypanothione synthetase [Trypanosoma cruzi strain CL Brener] &gt;gi|10257417|gb|AAG15408.1|AF283000_1 trypanothione synthetase [Trypanosoma cruzi] &gt;gi|29468076|gb|AAO00722.1| trypanothione synthetase [Trypanosoma cruzi] &gt;gi|70875156|gb|EAN88749.1| trypanothione synthetase, put…
TcCLB.508551.20	0.129753	6.62975e-28	40S ribosomal protein S12 [Trypanosoma cruzi strain CL Brener] &gt;gi|70867294|gb|EAN82510.1| 40S ribosomal protein S12, putative [Trypanosoma cruzi]
TcCLB.503999.30	0.129761	6.06641e-33	hypothetical protein [Trypanosoma cruzi strain CL Brener] &gt;gi|70878318|gb|EAN91585.1| hypothetical protein, conserved [Trypanosoma cruzi]
TcCLB.506123.70	0.129876	2.43125e-24	hypothetical protein [Trypanosoma cruzi strain CL Brener] &gt;gi|70871072|gb|EAN85287.1| hypothetical protein, conserved [Trypanosoma cruzi]
TcCLB.504443.20	0.130372	4.84632e-29	hypothetical protein Tc00.1047053504443.20 [Trypanosoma cruzi strain CL Brener] &gt;gi|70871040|gb|EAN85262.1| hypothetical protein, conserved [Trypanosoma cruzi]
TcCLB.440343.9	0.130543	2.35242e-27	dispersed gene family protein 1 (DGF-1) [Trypanosoma cruzi strain CL Brener] &gt;gi|70863808|gb|EAN81105.1| dispersed gene family protein 1 (DGF-1), putative [Trypanosoma cruzi]
TcCLB.511773.50	0.130919	2.14378e-21	protein kinase [Trypanosoma cruzi strain CL Brener] &gt;gi|70875712|gb|EAN89237.1| protein kinase, putative [Trypanosoma cruzi]
TcCLB.509029.80	0.131197	3.04115e-31	hypothetical protein [Trypanosoma cruzi strain CL Brener] &gt;gi|70880136|gb|EAN93256.1| hypothetical protein Tc00.1047053509029.80 [Trypanosoma cruzi]
TcCLB.510971.69	0.131214	3.26939e-36	hypothetical protein [Trypanosoma cruzi strain CL Brener] &gt;gi|70876136|gb|EAN89618.1| hypothetical protein, conserved [Trypanosoma cruzi]
TcCLB.508741.70	0.131277	1.15263e-34	mucin TcSMUGS [Trypanosoma cruzi strain CL Brener] &gt;gi|70886408|gb|EAN99190.1| mucin TcSMUGS, putative [Trypanosoma cruzi]
TcCLB.509937.30	0.131867	3.54366e-30	phosphatidyl serine synthase [Trypanosoma cruzi strain CL Brener] &gt;gi|70882587|gb|EAN95546.1| phosphatidyl serine synthase, putative [Trypanosoma cruzi]
TcCLB.505207.40	0.131867	2.36215e-26	dispersed gene family protein 1 (DGF-1) [Trypanosoma cruzi strain CL Brener] &gt;gi|70873030|gb|EAN86910.1| dispersed gene family protein 1 (DGF-1), putative [Trypanosoma cruzi]
TcCLB.510911.30	0.131875	8.7929e-30	ras-related rab-4 [Trypanosoma cruzi strain CL Brener] &gt;gi|70871523|gb|EAN85654.1| ras-related rab-4, putative [Trypanosoma cruzi]
TcCLB.507853.10	0.132248	2.70358e-33	lathosterol oxidase [Trypanosoma cruzi strain CL Brener] &gt;gi|70866974|gb|EAN82304.1| lathosterol oxidase, putative [Trypanosoma cruzi]
TcCLB.509553.30	0.132276	3.19919e-18	ribonuclease mar1 [Trypanosoma cruzi strain CL Brener] &gt;gi|70871891|gb|EAN85961.1| ribonuclease mar1, putative [Trypanosoma cruzi]
TcCLB.503917.40	0.132689	2.41846e-24	hypothetical protein [Trypanosoma cruzi strain CL Brener] &gt;gi|70871848|gb|EAN85924.1| hypothetical protein, conserved [Trypanosoma cruzi]
TcCLB.506153.6	0.132881	1.50324e-31	hypothetical protein [Trypanosoma cruzi strain CL Brener] &gt;gi|70868872|gb|EAN83606.1| hypothetical protein, conserved [Trypanosoma cruzi]
TcCLB.508857.70	0.133004	2.38144e-33	hypothetical protein [Trypanosoma cruzi strain CL Brener] &gt;gi|70880315|gb|EAN93420.1| hypothetical protein, conserved [Trypanosoma cruzi]
TcCLB.504655.30	0.133391	6.54732e-34	protein kinase [Trypanosoma cruzi strain CL Brener] &gt;gi|71406707|ref|XP_805870.1| protein kinase [Trypanosoma cruzi strain CL Brener] &gt;gi|70867162|gb|EAN82426.1| protein kinase, putative [Trypanosoma cruzi] &gt;gi|70869444|gb|EAN84019.1| protein kinase, putative [Trypanosoma cruzi] &gt;gi|169218404|gb|ACA50094.1| aurora kinase 3 [Trypanosoma cruzi]
TcCLB.510437.40	0.133448	1.50776e-27	cytosolic malate dehydrogenase [Trypanosoma cruzi strain CL Brener] &gt;gi|70872201|gb|EAN86223.1| cytosolic malate dehydrogenase, putative [Trypanosoma cruzi]
TcCLB.509237.120	0.133463	5.39397e-19	calpain-like cysteine peptidase [Trypanosoma cruzi strain CL Brener] &gt;gi|70879630|gb|EAN92787.1| calpain-like cysteine peptidase, putative [Trypanosoma cruzi]
TcCLB.510729.230	0.133464	6.49529e-25	hypothetical protein [Trypanosoma cruzi strain CL Brener] &gt;gi|70884156|gb|EAN97030.1| hypothetical protein, conserved [Trypanosoma cruzi]
TcCLB.508865.10	0.133919	9.72084e-34	glutathione synthetase [Trypanosoma cruzi strain CL Brener] &gt;gi|70874941|gb|EAN88564.1| glutathione synthetase, putative [Trypanosoma cruzi]
TcCLB.509961.9	0.133929	9.25764e-32	cytochrome c oxidase subunit 10 [Trypanosoma cruzi strain CL Brener] &gt;gi|71416681|ref|XP_810342.1| cytochrome c oxidase subunit 10 [Trypanosoma cruzi strain CL Brener] &gt;gi|70864424|gb|EAN81211.1| cytochrome c oxidase subunit 10, putative [Trypanosoma cruzi] &gt;gi|70874857|gb|EAN88491.1| cytochrome c oxidase subunit 10, putative [Trypanosoma cruzi]
TcCLB.505183.30	0.134165	8.34892e-42	malic enzyme [Trypanosoma cruzi strain CL Brener] &gt;gi|70879379|gb|EAN92559.1| malic enzyme, putative [Trypanosoma cruzi]
TcCLB.508741.170	0.134315	6.03921e-43	hypothetical protein [Trypanosoma cruzi strain CL Brener] &gt;gi|70886416|gb|EAN99198.1| hypothetical protein, conserved [Trypanosoma cruzi]
TcCLB.503505.20	0.134336	6.3176e-27	MFS transporter [Trypanosoma cruzi strain CL Brener] &gt;gi|70867232|gb|EAN82472.1| MFS transporter, putative [Trypanosoma cruzi]
TcCLB.506095.9	0.13438	1.46761e-14	dispersed gene family protein 1 (DGF-1) [Trypanosoma cruzi strain CL Brener] &gt;gi|70868496|gb|EAN83335.1| dispersed gene family protein 1 (DGF-1), putative [Trypanosoma cruzi]
TcCLB.511245.200	0.13471	1.54856e-47	hypothetical protein [Trypanosoma cruzi strain CL Brener] &gt;gi|70883297|gb|EAN96217.1| hypothetical protein, conserved [Trypanosoma cruzi]
TcCLB.507159.80	0.135331	4.45481e-11	hypothetical protein [Trypanosoma cruzi strain CL Brener] &gt;gi|71411597|ref|XP_808041.1| hypothetical protein [Trypanosoma cruzi strain CL Brener] &gt;gi|70872161|gb|EAN86188.1| hypothetical protein, conserved [Trypanosoma cruzi] &gt;gi|70872163|gb|EAN86190.1| hypothetical protein, conserved [Trypanosoma cruzi]
TcCLB.508851.120	0.135452	1.75367e-23	ADP-ribosylation factor GTPase activating protein [Trypanosoma cruzi strain CL Brener] &gt;gi|70879447|gb|EAN92621.1| ADP-ribosylation factor GTPase activating protein, putative [Trypanosoma cruzi]
TcCLB.426435.9	0.135488	2.14995e-29	fatty acid desaturase [Trypanosoma cruzi strain CL Brener] &gt;gi|70861362|gb|EAN80858.1| fatty acid desaturase, putative [Trypanosoma cruzi] &gt;gi|353282216|gb|AEQ77281.1| delta-9 desaturase [Trypanosoma cruzi]
TcCLB.506983.48	0.135557	2.6039e-50	calpain-like cysteine peptidase [Trypanosoma cruzi strain CL Brener] &gt;gi|71409964|ref|XP_807300.1| calpain-like cysteine peptidase [Trypanosoma cruzi strain CL Brener] &gt;gi|70871270|gb|EAN85448.1| calpain-like cysteine peptidase, putative [Trypanosoma cruzi] &gt;gi|70871271|gb|EAN85449.1| calpain-like cysteine peptidase, putative [Trypanosoma cruzi]
TcCLB.508055.30	0.135603	1.31798e-22	trans-sialidase [Trypanosoma cruzi strain CL Brener] &gt;gi|70872594|gb|EAN86545.1| trans-sialidase, putative [Trypanosoma cruzi]
TcCLB.508737.170	0.135628	1.88254e-09	hypothetical protein [Trypanosoma cruzi strain CL Brener] &gt;gi|70882886|gb|EAN95829.1| hypothetical protein, conserved [Trypanosoma cruzi]
TcCLB.511261.40	0.13566	5.90578e-33	hypothetical protein [Trypanosoma cruzi strain CL Brener] &gt;gi|70880099|gb|EAN93221.1| hypothetical protein Tc00.1047053511261.40 [Trypanosoma cruzi]
TcCLB.508139.210	0.135669	8.37736e-33	dispersed gene family protein 1 (DGF-1) [Trypanosoma cruzi strain CL Brener] &gt;gi|70885799|gb|EAN98603.1| dispersed gene family protein 1 (DGF-1), putative [Trypanosoma cruzi]
TcCLB.503635.40	0.13567	2.17843e-35	hypothetical protein [Trypanosoma cruzi strain CL Brener] &gt;gi|70872925|gb|EAN86821.1| hypothetical protein Tc00.1047053503635.40 [Trypanosoma cruzi]
TcCLB.508397.40	0.13606	2.69237e-25	hypothetical protein [Trypanosoma cruzi strain CL Brener] &gt;gi|70873191|gb|EAN87043.1| hypothetical protein, conserved [Trypanosoma cruzi]
TcCLB.507159.60	0.13613	2.92292e-11	hypothetical protein [Trypanosoma cruzi strain CL Brener] &gt;gi|71411597|ref|XP_808041.1| hypothetical protein [Trypanosoma cruzi strain CL Brener] &gt;gi|70872161|gb|EAN86188.1| hypothetical protein, conserved [Trypanosoma cruzi] &gt;gi|70872163|gb|EAN86190.1| hypothetical protein, conserved [Trypanosoma cruzi]
TcCLB.506149.10	0.136333	8.16466e-39	folate/pteridine transporter [Trypanosoma cruzi strain CL Brener] &gt;gi|70873372|gb|EAN87200.1| folate/pteridine transporter, putative [Trypanosoma cruzi]
TcCLB.504069.120	0.136461	5.72016e-15	amino acid transporter [Trypanosoma cruzi strain CL Brener] &gt;gi|70876187|gb|EAN89665.1| amino acid transporter, putative [Trypanosoma cruzi]
TcCLB.508741.60	0.136498	4.41351e-30	mucin TcSMUGS [Trypanosoma cruzi strain CL Brener] &gt;gi|70886407|gb|EAN99189.1| mucin TcSMUGS, putative [Trypanosoma cruzi]
TcCLB.507895.124	0.136555	7.33298e-31	hypothetical protein [Trypanosoma cruzi strain CL Brener] &gt;gi|70879596|gb|EAN92756.1| hypothetical protein, conserved [Trypanosoma cruzi]
TcCLB.505999.70	0.136638	2.93132e-32	hypothetical protein [Trypanosoma cruzi strain CL Brener] &gt;gi|70881160|gb|EAN94207.1| hypothetical protein, conserved [Trypanosoma cruzi]
TcCLB.506195.150	0.136799	2.6157e-32	hypothetical protein [Trypanosoma cruzi strain CL Brener] &gt;gi|70884395|gb|EAN97257.1| hypothetical protein, conserved [Trypanosoma cruzi]
TcCLB.509541.19	0.136852	4.10108e-32	major vault protein [Trypanosoma cruzi strain CL Brener] &gt;gi|70867756|gb|EAN82815.1| major vault protein, putative [Trypanosoma cruzi]
TcCLB.507857.10	0.136894	1.20956e-34	transcription elongation factor [Trypanosoma cruzi strain CL Brener] &gt;gi|70873602|gb|EAN87397.1| transcription elongation factor, putative [Trypanosoma cruzi]
TcCLB.508523.40	0.136895	1.55249e-36	dispersed gene family protein 1 (DGF-1) [Trypanosoma cruzi strain CL Brener] &gt;gi|70880148|gb|EAN93267.1| dispersed gene family protein 1 (DGF-1), putative [Trypanosoma cruzi]
TcCLB.509541.10	0.137012	6.83488e-33	hypothetical protein [Trypanosoma cruzi strain CL Brener] &gt;gi|70867754|gb|EAN82813.1| hypothetical protein, conserved [Trypanosoma cruzi]
TcCLB.506475.105	0.13736	7.02135e-30	hypothetical protein [Trypanosoma cruzi strain CL Brener] &gt;gi|70882378|gb|EAN95351.1| hypothetical protein, conserved [Trypanosoma cruzi]
TcCLB.510397.5	0.137527	1.36869e-32	GTP-binding protein [Trypanosoma cruzi strain CL Brener] &gt;gi|70872473|gb|EAN86447.1| GTP-binding protein, putative [Trypanosoma cruzi]
TcCLB.508175.360	0.137649	3.98792e-43	cystathionine beta-synthase [Trypanosoma cruzi strain CL Brener] &gt;gi|70886353|gb|EAN99137.1| cystathionine beta-synthase [Trypanosoma cruzi]
TcCLB.507245.40	0.137758	1.93852e-34	dispersed gene family protein 1 (DGF-1) [Trypanosoma cruzi strain CL Brener] &gt;gi|71415489|ref|XP_809810.1| dispersed gene family protein 1 (DGF-1) [Trypanosoma cruzi strain CL Brener] &gt;gi|70872672|gb|EAN86611.1| dispersed gene family protein 1 (DGF-1), putative [Trypanosoma cruzi] &gt;gi|70874247|gb|EAN87959.1| dispersed gene family protein 1 (DGF-1), putative [Trypanosoma cruzi]
TcCLB.508267.40	0.137931	5.2382e-26	hypothetical protein [Trypanosoma cruzi strain CL Brener] &gt;gi|71406888|ref|XP_805948.1| hypothetical protein [Trypanosoma cruzi strain CL Brener] &gt;gi|70869545|gb|EAN84095.1| hypothetical protein, conserved [Trypanosoma cruzi] &gt;gi|70869547|gb|EAN84097.1| hypothetical protein, conserved [Trypanosoma cruzi]
TcCLB.508577.70	0.138207	3.85063e-28	hypothetical protein [Trypanosoma cruzi strain CL Brener] &gt;gi|70881335|gb|EAN94372.1| hypothetical protein Tc00.1047053508577.70 [Trypanosoma cruzi]
TcCLB.511229.80	0.138272	3.49073e-29	eukaryotic translation initiation factor 3 subunit [Trypanosoma cruzi strain CL Brener] &gt;gi|70873495|gb|EAN87305.1| eukaryotic translation initiation factor 3 subunit, putative [Trypanosoma cruzi]
TcCLB.506621.30	0.138298	2.32982e-31	ribonucleoside-diphosphate reductase small chain [Trypanosoma cruzi strain CL Brener] &gt;gi|70874586|gb|EAN88252.1| ribonucleoside-diphosphate reductase small chain, putative [Trypanosoma cruzi]
TcCLB.508665.40	0.138484	1.07379e-31	hypothetical protein [Trypanosoma cruzi strain CL Brener] &gt;gi|70866219|gb|EAN81876.1| hypothetical protein, conserved [Trypanosoma cruzi]
TcCLB.511293.69	0.138607	7.48684e-20	glycosomal malate dehydrogenase [Trypanosoma cruzi strain CL Brener] &gt;gi|70877249|gb|EAN90616.1| glycosomal malate dehydrogenase, putative [Trypanosoma cruzi]
TcCLB.440101.10	0.13905	6.54707e-21	fatty acid desaturase [Trypanosoma cruzi strain CL Brener] &gt;gi|70861362|gb|EAN80858.1| fatty acid desaturase, putative [Trypanosoma cruzi] &gt;gi|353282216|gb|AEQ77281.1| delta-9 desaturase [Trypanosoma cruzi]
TcCLB.511893.10	0.139092	2.05358e-28	ribonuclease inhibitor [Trypanosoma cruzi strain CL Brener] &gt;gi|70867679|gb|EAN82763.1| ribonuclease inhibitor, putative [Trypanosoma cruzi]
TcCLB.508267.20	0.139097	3.41769e-25	hypothetical protein [Trypanosoma cruzi strain CL Brener] &gt;gi|71406888|ref|XP_805948.1| hypothetical protein [Trypanosoma cruzi strain CL Brener] &gt;gi|70869545|gb|EAN84095.1| hypothetical protein, conserved [Trypanosoma cruzi] &gt;gi|70869547|gb|EAN84097.1| hypothetical protein, conserved [Trypanosoma cruzi]
TcCLB.505999.150	0.139368	3.99386e-31	hypothetical protein [Trypanosoma cruzi strain CL Brener] &gt;gi|70881168|gb|EAN94215.1| hypothetical protein, conserved [Trypanosoma cruzi]
TcCLB.508741.200	0.13962	1.63428e-38	hypothetical protein [Trypanosoma cruzi strain CL Brener] &gt;gi|70886419|gb|EAN99201.1| hypothetical protein, conserved [Trypanosoma cruzi]
TcCLB.503815.10	0.140098	5.98925e-42	alkyl-dihydroxyacetone phosphate synthase [Trypanosoma cruzi strain CL Brener] &gt;gi|70868021|gb|EAN82998.1| alkyl-dihydroxyacetone phosphate synthase, putative [Trypanosoma cruzi]
TcCLB.508193.60	0.140128	6.32883e-11	UDP-Gal or UDP-GlcNAc-dependent glycosyltransferase [Trypanosoma cruzi strain CL Brener] &gt;gi|70872107|gb|EAN86142.1| UDP-Gal or UDP-GlcNAc-dependent glycosyltransferase, putative [Trypanosoma cruzi]
TcCLB.503917.7	0.140131	1.53654e-16	hypothetical protein [Trypanosoma cruzi strain CL Brener] &gt;gi|70871850|gb|EAN85926.1| hypothetical protein, conserved [Trypanosoma cruzi]
TcCLB.506241.170	0.140141	1.01568e-30	40S ribosomal protein S6 [Trypanosoma cruzi strain CL Brener] &gt;gi|70883111|gb|EAN96041.1| 40S ribosomal protein S6, putative [Trypanosoma cruzi] &gt;gi|407862967|gb|EKG07802.1| 40S ribosomal protein S6, putative [Trypanosoma cruzi] &gt;gi|557860686|gb|ESS64064.1| 40S ribosomal protein S6 [Trypanosoma cruzi Dm28c]
TcCLB.507949.20	0.140267	2.8506e-31	hypothetical protein [Trypanosoma cruzi strain CL Brener] &gt;gi|70882329|gb|EAN95304.1| hypothetical protein, conserved [Trypanosoma cruzi]
TcCLB.509005.30	0.14072	4.00043e-22	hypothetical protein [Trypanosoma cruzi strain CL Brener] &gt;gi|70872880|gb|EAN86782.1| hypothetical protein, conserved [Trypanosoma cruzi]
TcCLB.511861.80	0.140988	1.20716e-30	UDP-Gal or UDP-GlcNAc-dependent glycosyltransferase [Trypanosoma cruzi strain CL Brener] &gt;gi|70880827|gb|EAN93899.1| UDP-Gal or UDP-GlcNAc-dependent glycosyltransferase, putative [Trypanosoma cruzi]
TcCLB.511011.10	0.141085	6.10072e-30	retrotransposon hot spot (RHS) protein [Trypanosoma cruzi strain CL Brener] &gt;gi|70870660|gb|EAN84956.1| retrotransposon hot spot (RHS) protein, putative [Trypanosoma cruzi]
TcCLB.511261.80	0.141515	1.16614e-27	hypothetical protein [Trypanosoma cruzi strain CL Brener] &gt;gi|70880102|gb|EAN93224.1| hypothetical protein, conserved [Trypanosoma cruzi]
TcCLB.503593.50	0.14185	4.15297e-29	hypothetical protein [Trypanosoma cruzi strain CL Brener] &gt;gi|70873846|gb|EAN87611.1| hypothetical protein, conserved [Trypanosoma cruzi]
TcCLB.511301.110	0.142042	8.96653e-47	inosine-5&apos;-monophosphate dehydrogenase [Trypanosoma cruzi strain CL Brener] &gt;gi|70880547|gb|EAN93638.1| inosine-5&apos;-monophosphate dehydrogenase, putative [Trypanosoma cruzi]
TcCLB.506041.20	0.142195	2.70764e-28	hypothetical protein [Trypanosoma cruzi strain CL Brener] &gt;gi|71406890|ref|XP_805949.1| hypothetical protein [Trypanosoma cruzi strain CL Brener] &gt;gi|71409858|ref|XP_807252.1| hypothetical protein [Trypanosoma cruzi strain CL Brener] &gt;gi|70869546|gb|EAN84096.1| hypothetical protein, conserved [Trypanosoma cruzi] &gt;gi|70869548|gb|EAN84098.1| hypothetical protein, conserved [Trypanosoma …
TcCLB.506629.200	0.142213	7.9334e-51	hypothetical protein [Trypanosoma cruzi strain CL Brener] &gt;gi|70881732|gb|EAN94742.1| hypothetical protein, conserved [Trypanosoma cruzi]
TcCLB.504175.30	0.142499	3.11302e-34	hypothetical protein [Trypanosoma cruzi strain CL Brener] &gt;gi|70870675|gb|EAN84968.1| hypothetical protein, conserved [Trypanosoma cruzi]
TcCLB.511323.60	0.142611	2.16782e-33	hypothetical protein [Trypanosoma cruzi strain CL Brener] &gt;gi|70870996|gb|EAN85228.1| hypothetical protein, conserved [Trypanosoma cruzi]
TcCLB.457101.30	0.142671	1.77923e-33	multidrug resistance protein E [Trypanosoma cruzi Dm28c]
TcCLB.507891.56	0.142757	5.97812e-22	flagellar calcium-binding protein, putative, partial [Trypanosoma cruzi]
TcCLB.508267.50	0.142826	1.27126e-26	hypothetical protein [Trypanosoma cruzi strain CL Brener] &gt;gi|71406890|ref|XP_805949.1| hypothetical protein [Trypanosoma cruzi strain CL Brener] &gt;gi|71409858|ref|XP_807252.1| hypothetical protein [Trypanosoma cruzi strain CL Brener] &gt;gi|70869546|gb|EAN84096.1| hypothetical protein, conserved [Trypanosoma cruzi] &gt;gi|70869548|gb|EAN84098.1| hypothetical protein, conserved [Trypanosoma …
TcCLB.509991.80	0.143415	1.98865e-28	hypothetical protein [Trypanosoma cruzi strain CL Brener] &gt;gi|70875941|gb|EAN89442.1| hypothetical protein, conserved [Trypanosoma cruzi]
TcCLB.507623.129	0.143642	3.08257e-26	vacuolar type H+ ATPase subunit [Trypanosoma cruzi strain CL Brener] &gt;gi|71425109|ref|XP_813012.1| vacuolar type H+ ATPase subunit [Trypanosoma cruzi strain CL Brener] &gt;gi|70870700|gb|EAN84989.1| vacuolar type H+ ATPase subunit, putative [Trypanosoma cruzi] &gt;gi|70877855|gb|EAN91161.1| vacuolar type H+ ATPase subunit, putative [Trypanosoma cruzi]
TcCLB.508267.30	0.143652	1.22293e-25	hypothetical protein [Trypanosoma cruzi strain CL Brener] &gt;gi|71406890|ref|XP_805949.1| hypothetical protein [Trypanosoma cruzi strain CL Brener] &gt;gi|71409858|ref|XP_807252.1| hypothetical protein [Trypanosoma cruzi strain CL Brener] &gt;gi|70869546|gb|EAN84096.1| hypothetical protein, conserved [Trypanosoma cruzi] &gt;gi|70869548|gb|EAN84098.1| hypothetical protein, conserved [Trypanosoma …
TcCLB.511261.140	0.143733	2.23655e-47	60S ribosomal protein L34 [Trypanosoma cruzi strain CL Brener] &gt;gi|70880107|gb|EAN93229.1| 60S ribosomal protein L34, putative [Trypanosoma cruzi]
TcCLB.507601.80	0.143747	5.21503e-18	hypothetical protein [Trypanosoma cruzi strain CL Brener] &gt;gi|70877258|gb|EAN90624.1| hypothetical protein, conserved [Trypanosoma cruzi]
TcCLB.507775.10	0.143884	3.85063e-28	hypothetical protein [Trypanosoma cruzi strain CL Brener] &gt;gi|70869003|gb|EAN83698.1| hypothetical protein, conserved [Trypanosoma cruzi]
TcCLB.506791.30	0.143967	5.60894e-31	hypothetical protein [Trypanosoma cruzi strain CL Brener] &gt;gi|70876980|gb|EAN90372.1| hypothetical protein, conserved [Trypanosoma cruzi]
TcCLB.508737.154	0.1442	1.61718e-07	hypothetical protein [Trypanosoma cruzi strain CL Brener] &gt;gi|70882890|gb|EAN95833.1| hypothetical protein, conserved [Trypanosoma cruzi]
TcCLB.509213.60	0.14429	1.3014e-24	hypothetical protein [Trypanosoma cruzi strain CL Brener] &gt;gi|70878530|gb|EAN91778.1| hypothetical protein, conserved [Trypanosoma cruzi]
TcCLB.506195.40	0.14437	2.1477e-33	hypothetical protein [Trypanosoma cruzi strain CL Brener] &gt;gi|70884385|gb|EAN97247.1| hypothetical protein, conserved [Trypanosoma cruzi]
TcCLB.506537.200	0.144456	8.0803e-18	trans-sialidase [Trypanosoma cruzi strain CL Brener] &gt;gi|70885052|gb|EAN97886.1| trans-sialidase, putative [Trypanosoma cruzi]
TcCLB.507225.10	0.144689	2.63583e-18	retrotransposon hot spot (RHS) protein [Trypanosoma cruzi strain CL Brener] &gt;gi|70866945|gb|EAN82286.1| retrotransposon hot spot (RHS) protein, putative [Trypanosoma cruzi]
TcCLB.509287.140	0.144818	1.60835e-27	dispersed gene family protein 1 (DGF-1) [Trypanosoma cruzi strain CL Brener] &gt;gi|70885393|gb|EAN98214.1| dispersed gene family protein 1 (DGF-1), putative [Trypanosoma cruzi]
TcCLB.504209.10	0.144827	3.56571e-31	hypothetical protein [Trypanosoma cruzi strain CL Brener] &gt;gi|70865668|gb|EAN81623.1| hypothetical protein, conserved [Trypanosoma cruzi]
TcCLB.508863.20	0.144898	5.12904e-31	hypothetical protein [Trypanosoma cruzi strain CL Brener] &gt;gi|70866700|gb|EAN82128.1| hypothetical protein, conserved [Trypanosoma cruzi]
TcCLB.507891.38	0.145031	6.85309e-28	flagellar calcium-binding protein [Trypanosoma cruzi strain CL Brener] &gt;gi|70869035|gb|EAN83723.1| flagellar calcium-binding protein, putative [Trypanosoma cruzi]
TcCLB.506303.130	0.145169	5.95036e-37	hypothetical protein [Trypanosoma cruzi strain CL Brener] &gt;gi|70880879|gb|EAN93947.1| hypothetical protein, conserved [Trypanosoma cruzi]
TcCLB.506479.110	0.145414	5.20591e-30	hypothetical protein [Trypanosoma cruzi strain CL Brener] &gt;gi|70879054|gb|EAN92258.1| hypothetical protein Tc00.1047053506479.110 [Trypanosoma cruzi]
TcCLB.506201.39	0.145446	3.50153e-41	25 kDa translation elongation factor 1-beta [Trypanosoma cruzi strain CL Brener] &gt;gi|70878269|gb|EAN91541.1| 25 kDa translation elongation factor 1-beta, putative [Trypanosoma cruzi]
TcCLB.507779.30	0.145462	4.32355e-33	dispersed gene family protein 1 (DGF-1) [Trypanosoma cruzi strain CL Brener] &gt;gi|71415489|ref|XP_809810.1| dispersed gene family protein 1 (DGF-1) [Trypanosoma cruzi strain CL Brener] &gt;gi|70872672|gb|EAN86611.1| dispersed gene family protein 1 (DGF-1), putative [Trypanosoma cruzi] &gt;gi|70874247|gb|EAN87959.1| dispersed gene family protein 1 (DGF-1), putative [Trypanosoma cruzi]
TcCLB.507949.150	0.145683	8.47278e-25	hypothetical protein [Trypanosoma cruzi strain CL Brener] &gt;gi|70882338|gb|EAN95313.1| hypothetical protein, conserved [Trypanosoma cruzi]
TcCLB.511857.20	0.145862	2.90028e-28	hypothetical protein [Trypanosoma cruzi strain CL Brener] &gt;gi|70874186|gb|EAN87904.1| hypothetical protein, conserved [Trypanosoma cruzi]
TcCLB.511245.240	0.146266	2.57933e-28	serine/threonine protein kinase [Trypanosoma cruzi strain CL Brener] &gt;gi|70883300|gb|EAN96220.1| serine/threonine protein kinase, putative [Trypanosoma cruzi]
TcCLB.505999.180	0.146441	2.67445e-28	hypothetical protein [Trypanosoma cruzi strain CL Brener] &gt;gi|70881171|gb|EAN94218.1| hypothetical protein, conserved [Trypanosoma cruzi]
TcCLB.506789.190	0.146462	2.80041e-24	hypothetical protein [Trypanosoma cruzi strain CL Brener] &gt;gi|70885241|gb|EAN98068.1| hypothetical protein, conserved [Trypanosoma cruzi]
TcCLB.508737.10	0.146653	7.05426e-12	mucin-like glycoprotein [Trypanosoma cruzi strain CL Brener] &gt;gi|70882872|gb|EAN95815.1| mucin-like glycoprotein, putative [Trypanosoma cruzi]
TcCLB.509569.44	0.14681	1.47023e-29	hypothetical protein [Trypanosoma cruzi strain CL Brener] &gt;gi|70880009|gb|EAN93137.1| hypothetical protein, conserved [Trypanosoma cruzi]
TcCLB.511239.10	0.146811	7.76487e-30	hypothetical protein [Trypanosoma cruzi strain CL Brener] &gt;gi|70879351|gb|EAN92533.1| hypothetical protein, conserved [Trypanosoma cruzi]
TcCLB.506581.14	0.14682	2.50735e-24	peptidyl-prolyl cis-trans isomerase [Trypanosoma cruzi strain CL Brener] &gt;gi|70870933|gb|EAN85176.1| peptidyl-prolyl cis-trans isomerase, putative [Trypanosoma cruzi] &gt;gi|557866934|gb|ESS70120.1| peptidyl-prolyl cis-trans isomerase [Trypanosoma cruzi Dm28c]
TcCLB.508669.10	0.14701	6.42e-15	hypothetical protein [Trypanosoma cruzi strain CL Brener] &gt;gi|70870873|gb|EAN85127.1| hypothetical protein, conserved [Trypanosoma cruzi]
TcCLB.511239.60	0.147054	2.10516e-30	hypothetical protein [Trypanosoma cruzi strain CL Brener] &gt;gi|70879355|gb|EAN92537.1| hypothetical protein, conserved [Trypanosoma cruzi]
TcCLB.509935.10	0.14749	2.17128e-20	hypothetical protein [Trypanosoma cruzi strain CL Brener] &gt;gi|70865869|gb|EAN81714.1| hypothetical protein Tc00.1047053509935.10 [Trypanosoma cruzi]
TcCLB.509719.56	0.147615	8.69611e-34	hypothetical protein [Trypanosoma cruzi strain CL Brener] &gt;gi|70874867|gb|EAN88500.1| hypothetical protein, conserved [Trypanosoma cruzi]
TcCLB.509937.90	0.147717	1.01056e-31	hypothetical protein [Trypanosoma cruzi strain CL Brener] &gt;gi|70882592|gb|EAN95551.1| hypothetical protein, conserved [Trypanosoma cruzi]
TcCLB.504037.20	0.147754	3.02957e-30	hypothetical protein [Trypanosoma cruzi strain CL Brener] &gt;gi|70867171|gb|EAN82433.1| hypothetical protein, conserved [Trypanosoma cruzi]
TcCLB.508919.80	0.147905	5.50705e-30	hypothetical protein [Trypanosoma cruzi strain CL Brener] &gt;gi|70880158|gb|EAN93276.1| hypothetical protein, conserved [Trypanosoma cruzi]
TcCLB.503773.40	0.14799	1.73167e-20	hypothetical protein [Trypanosoma cruzi strain CL Brener] &gt;gi|70869081|gb|EAN83758.1| hypothetical protein, conserved [Trypanosoma cruzi]
TcCLB.509611.100	0.148138	1.11618e-25	lipoate-protein ligase [Trypanosoma cruzi strain CL Brener] &gt;gi|70879800|gb|EAN92947.1| lipoate-protein ligase, putative [Trypanosoma cruzi]
TcCLB.509569.120	0.148357	4.1476e-29	RNA-binding protein [Trypanosoma cruzi strain CL Brener] &gt;gi|70880003|gb|EAN93131.1| RNA-binding protein, putative [Trypanosoma cruzi]
TcCLB.508919.110	0.148505	6.88919e-25	hypothetical protein [Trypanosoma cruzi strain CL Brener] &gt;gi|70880161|gb|EAN93279.1| hypothetical protein, conserved [Trypanosoma cruzi]
TcCLB.506479.10	0.148607	8.18584e-34	hypothetical protein [Trypanosoma cruzi strain CL Brener] &gt;gi|70879046|gb|EAN92250.1| hypothetical protein, conserved [Trypanosoma cruzi]
TcCLB.506983.20	0.14868	4.42838e-28	hypothetical protein [Trypanosoma cruzi strain CL Brener] &gt;gi|70871267|gb|EAN85445.1| hypothetical protein, conserved [Trypanosoma cruzi]
TcCLB.508741.270	0.148694	3.92349e-34	RNA-editing complex protein MP81 [Trypanosoma cruzi strain CL Brener] &gt;gi|70886425|gb|EAN99207.1| RNA-editing complex protein MP81, putative [Trypanosoma cruzi]
TcCLB.503573.9	0.148701	3.57884e-18	ATP-binding cassette transporter ABCA1 [Trypanosoma cruzi strain CL Brener] &gt;gi|70866573|gb|EAN82056.1| ATP-binding cassette transporter ABCA1, putative [Trypanosoma cruzi]
TcCLB.507519.180	0.149056	1.93873e-23	hypothetical protein [Trypanosoma cruzi strain CL Brener] &gt;gi|70881210|gb|EAN94255.1| hypothetical protein, conserved [Trypanosoma cruzi]
TcCLB.509211.20	0.149057	7.79354e-11	hypothetical protein [Trypanosoma cruzi strain CL Brener] &gt;gi|70872103|gb|EAN86139.1| hypothetical protein, conserved [Trypanosoma cruzi]
TcCLB.510635.40	0.14921	1.67001e-18	hypothetical protein [Trypanosoma cruzi strain CL Brener] &gt;gi|70872638|gb|EAN86582.1| hypothetical protein, conserved [Trypanosoma cruzi]
TcCLB.504079.6	0.149268	2.76555e-15	selenophosphate synthetase [Trypanosoma cruzi strain CL Brener] &gt;gi|70866178|gb|EAN81857.1| selenophosphate synthetase, putative [Trypanosoma cruzi] &gt;gi|557865112|gb|ESS68354.1| selenophosphate synthetase [Trypanosoma cruzi Dm28c]
TcCLB.508865.30	0.14938	3.56053e-49	immunodominant antigen [Trypanosoma cruzi strain CL Brener] &gt;gi|70874943|gb|EAN88566.1| immunodominant antigen, putative [Trypanosoma cruzi]
TcCLB.508737.110	0.149395	3.22088e-16	hypothetical protein [Trypanosoma cruzi strain CL Brener] &gt;gi|70882881|gb|EAN95824.1| hypothetical protein, conserved [Trypanosoma cruzi]
TcCLB.507519.70	0.149465	1.83029e-15	hypothetical protein [Trypanosoma cruzi strain CL Brener] &gt;gi|70881199|gb|EAN94244.1| hypothetical protein, conserved [Trypanosoma cruzi]
TcCLB.509719.20	0.14951	1.91465e-31	ATP-dependent DEAD/H RNA helicase [Trypanosoma cruzi strain CL Brener] &gt;gi|70874860|gb|EAN88493.1| ATP-dependent DEAD/H RNA helicase, putative [Trypanosoma cruzi]
TcCLB.453445.10	0.14951	4.27709e-28	hypothetical protein [Trypanosoma cruzi strain CL Brener] &gt;gi|70864757|gb|EAN81293.1| hypothetical protein, conserved [Trypanosoma cruzi]
TcCLB.503635.59	0.149596	1.75632e-49	40S ribosomal protein S3a [Trypanosoma cruzi strain CL Brener] &gt;gi|71413037|ref|XP_808676.1| 40S ribosomal protein S3a [Trypanosoma cruzi strain CL Brener] &gt;gi|122018595|sp|Q4D2R9.1|RS3A1_TRYCC RecName: Full=40S ribosomal protein S3a-1 [Trypanosoma cruzi strain CL Brener] &gt;gi|70872928|gb|EAN86824.1| 40S ribosomal protein S3a, putative [Trypanosoma cruzi] &gt;gi|70872929|gb|EAN86825.1| 40…
TcCLB.506305.10	0.149627	1.3566e-31	hypothetical protein [Trypanosoma cruzi strain CL Brener] &gt;gi|70871896|gb|EAN85965.1| hypothetical protein, conserved [Trypanosoma cruzi]
TcCLB.506041.10	0.149927	1.88738e-24	hypothetical protein [Trypanosoma cruzi strain CL Brener] &gt;gi|70871218|gb|EAN85406.1| hypothetical protein, conserved [Trypanosoma cruzi]
TcCLB.503679.10	0.149969	2.44648e-21	aspartate aminotransferase [Trypanosoma cruzi strain CL Brener] &gt;gi|70867885|gb|EAN82905.1| aspartate aminotransferase, putative [Trypanosoma cruzi]
TcCLB.508737.50	0.150079	2.56961e-11	hypothetical protein [Trypanosoma cruzi strain CL Brener] &gt;gi|70882876|gb|EAN95819.1| hypothetical protein, conserved [Trypanosoma cruzi]
TcCLB.509695.230	0.150128	1.46875e-41	serine carboxypeptidase (CBP1) [Trypanosoma cruzi strain CL Brener] &gt;gi|71661497|ref|XP_817769.1| serine carboxypeptidase (CBP1) [Trypanosoma cruzi strain CL Brener] &gt;gi|70882979|gb|EAN95917.1| serine carboxypeptidase (CBP1), putative [Trypanosoma cruzi] &gt;gi|70882980|gb|EAN95918.1| serine carboxypeptidase (CBP1), putative [Trypanosoma cruzi]
TcCLB.511239.90	0.150178	1.52463e-28	hypothetical protein [Trypanosoma cruzi strain CL Brener] &gt;gi|70879358|gb|EAN92540.1| hypothetical protein Tc00.1047053511239.90 [Trypanosoma cruzi]
TcCLB.506195.200	0.150421	1.00132e-35	hypothetical protein [Trypanosoma cruzi strain CL Brener] &gt;gi|70884400|gb|EAN97262.1| hypothetical protein, conserved [Trypanosoma cruzi]
TcCLB.508741.20	0.150649	1.1743e-25	hypothetical protein [Trypanosoma cruzi strain CL Brener] &gt;gi|70886403|gb|EAN99185.1| hypothetical protein, conserved [Trypanosoma cruzi]
TcCLB.510233.30	0.150938	2.35851e-26	beta galactofuranosyl glycosyltransferase [Trypanosoma cruzi strain CL Brener] &gt;gi|70869476|gb|EAN84044.1| beta galactofuranosyl glycosyltransferase, putative [Trypanosoma cruzi]
TcCLB.506439.9	0.150957	2.89534e-22	myosin heavy chain [Trypanosoma cruzi strain CL Brener] &gt;gi|70865969|gb|EAN81764.1| myosin heavy chain, putative [Trypanosoma cruzi]
TcCLB.511019.13	0.151075	7.09075e-26	retrotransposon hot spot (RHS) protein [Trypanosoma cruzi strain CL Brener] &gt;gi|70878973|gb|EAN92185.1| retrotransposon hot spot (RHS) protein, putative [Trypanosoma cruzi]
TcCLB.506257.5	0.151184	3.11077e-26	aminopeptidase [Trypanosoma cruzi Dm28c]
TcCLB.506479.67	0.151509	1.81048e-29	hypothetical protein [Trypanosoma cruzi strain CL Brener] &gt;gi|70879057|gb|EAN92261.1| hypothetical protein, conserved [Trypanosoma cruzi]
TcCLB.506053.20	0.151787	2.35662e-13	hypothetical protein Tc00.1047053506053.20 [Trypanosoma cruzi strain CL Brener] &gt;gi|70874627|gb|EAN88288.1| hypothetical protein, conserved [Trypanosoma cruzi]
TcCLB.505163.70	0.151854	7.03171e-26	hypothetical protein [Trypanosoma cruzi strain CL Brener] &gt;gi|70872764|gb|EAN86687.1| hypothetical protein, conserved [Trypanosoma cruzi]
TcCLB.509937.200	0.151925	9.09308e-31	hypothetical protein [Trypanosoma cruzi strain CL Brener] &gt;gi|70882603|gb|EAN95562.1| hypothetical protein, conserved [Trypanosoma cruzi]
TcCLB.511007.20	0.152342	8.17547e-28	retrotransposon hot spot (RHS) protein [Trypanosoma cruzi strain CL Brener] &gt;gi|70875070|gb|EAN88676.1| retrotransposon hot spot (RHS) protein, putative [Trypanosoma cruzi]
TcCLB.507945.10	0.152582	1.53442e-32	ATP-dependent RNA helicase [Trypanosoma cruzi strain CL Brener] &gt;gi|70867476|gb|EAN82631.1| ATP-dependent RNA helicase, putative [Trypanosoma cruzi]
TcCLB.506789.200	0.152597	3.25386e-26	ubiquitin-conjugating enzyme [Trypanosoma cruzi strain CL Brener] &gt;gi|70885242|gb|EAN98069.1| ubiquitin-conjugating enzyme, putative [Trypanosoma cruzi]
TcCLB.509553.10	0.152955	3.76567e-18	hypothetical protein [Trypanosoma cruzi strain CL Brener] &gt;gi|70871889|gb|EAN85959.1| hypothetical protein, conserved [Trypanosoma cruzi]
TcCLB.506549.9	0.153124	1.96605e-16	dispersed gene family protein 1 (DGF-1) [Trypanosoma cruzi strain CL Brener] &gt;gi|70868969|gb|EAN83674.1| dispersed gene family protein 1 (DGF-1), putative [Trypanosoma cruzi]
TcCLB.504037.40	0.153189	5.60678e-13	hypothetical protein [Trypanosoma cruzi strain CL Brener] &gt;gi|70867173|gb|EAN82435.1| hypothetical protein, conserved [Trypanosoma cruzi]
TcCLB.509027.24	0.153254	5.0629e-29	hypothetical protein [Trypanosoma cruzi strain CL Brener] &gt;gi|70874939|gb|EAN88563.1| hypothetical protein, conserved [Trypanosoma cruzi]
TcCLB.509719.80	0.153282	1.94957e-20	hypothetical protein [Trypanosoma cruzi strain CL Brener] &gt;gi|70874865|gb|EAN88498.1| hypothetical protein, conserved [Trypanosoma cruzi]
TcCLB.507623.80	0.153572	1.00322e-18	hypothetical protein [Trypanosoma cruzi strain CL Brener] &gt;gi|70877850|gb|EAN91156.1| hypothetical protein, conserved [Trypanosoma cruzi]
TcCLB.506301.40	0.153589	1.27599e-25	hypothetical protein [Trypanosoma cruzi strain CL Brener] &gt;gi|70872016|gb|EAN86066.1| hypothetical protein, conserved [Trypanosoma cruzi]
TcCLB.509287.110	0.153654	5.82973e-20	mucin-associated surface protein (MASP) [Trypanosoma cruzi strain CL Brener] &gt;gi|70885392|gb|EAN98213.1| mucin-associated surface protein (MASP), putative [Trypanosoma cruzi]
TcCLB.505207.20	0.153726	5.2038e-23	beta galactofuranosyl glycosyltransferase [Trypanosoma cruzi strain CL Brener] &gt;gi|70873028|gb|EAN86908.1| beta galactofuranosyl glycosyltransferase, putative [Trypanosoma cruzi]
TcCLB.506475.100	0.154172	6.7791e-27	hypothetical protein [Trypanosoma cruzi strain CL Brener] &gt;gi|70882371|gb|EAN95344.1| hypothetical protein, conserved [Trypanosoma cruzi]
TcCLB.507787.110	0.154216	1.15481e-10	hypothetical protein [Trypanosoma cruzi strain CL Brener] &gt;gi|70878856|gb|EAN92076.1| hypothetical protein, conserved [Trypanosoma cruzi]
TcCLB.510729.90	0.154504	1.44034e-26	hypothetical protein [Trypanosoma cruzi strain CL Brener] &gt;gi|70884146|gb|EAN97020.1| hypothetical protein, conserved [Trypanosoma cruzi]
TcCLB.506537.120	0.154591	9.09537e-16	hypothetical protein [Trypanosoma cruzi strain CL Brener] &gt;gi|70885050|gb|EAN97884.1| hypothetical protein, conserved [Trypanosoma cruzi]
TcCLB.508741.10	0.154592	2.08978e-28	hypothetical protein [Trypanosoma cruzi strain CL Brener] &gt;gi|70886402|gb|EAN99184.1| hypothetical protein Tc00.1047053508741.10 [Trypanosoma cruzi]
TcCLB.506297.260	0.154782	2.55761e-43	lanosterol 14-alpha-demethylase [Trypanosoma cruzi strain CL Brener] &gt;gi|57232052|gb|AAW47718.1| sterol 14 alpha-demethylase [Trypanosoma cruzi] &gt;gi|70885546|gb|EAN98359.1| lanosterol 14-alpha-demethylase, putative [Trypanosoma cruzi]
TcCLB.508741.30	0.155035	2.0023e-27	hypothetical protein [Trypanosoma cruzi strain CL Brener] &gt;gi|34539492|gb|AAQ74629.1| unknown [Trypanosoma cruzi] &gt;gi|70886404|gb|EAN99186.1| hypothetical protein, conserved [Trypanosoma cruzi]
TcCLB.511321.30	0.155148	7.423e-28	hypothetical protein [Trypanosoma cruzi strain CL Brener] &gt;gi|70876796|gb|EAN90209.1| hypothetical protein, conserved [Trypanosoma cruzi]
TcCLB.508139.160	0.155249	6.52916e-24	expression site-associated gene (ESAG-like) protein, putative [Trypanosoma cruzi strain CL Brener] &gt;gi|70885798|gb|EAN98602.1| expression site-associated gene (ESAG-like) protein, putative [Trypanosoma cruzi]
TcCLB.503607.4	0.155297	4.76132e-28	retrotransposon hot spot (RHS) protein [Trypanosoma cruzi strain CL Brener] &gt;gi|70868758|gb|EAN83522.1| retrotransposon hot spot (RHS) protein, putative [Trypanosoma cruzi]
TcCLB.511301.44	0.155305	1.16222e-15	hypothetical protein [Trypanosoma cruzi strain CL Brener] &gt;gi|70880553|gb|EAN93644.1| hypothetical protein, conserved [Trypanosoma cruzi]
TcCLB.508741.40	0.155651	1.92403e-22	mucin TcSMUGS [Trypanosoma cruzi strain CL Brener] &gt;gi|70886405|gb|EAN99187.1| mucin TcSMUGS, putative [Trypanosoma cruzi]
TcCLB.503635.50	0.15573	3.75621e-30	hypothetical protein [Trypanosoma cruzi strain CL Brener] &gt;gi|70872926|gb|EAN86822.1| hypothetical protein, conserved [Trypanosoma cruzi]
TcCLB.503635.68	0.155733	7.25715e-48	40S ribosomal protein S3a [Trypanosoma cruzi strain CL Brener] &gt;gi|71413037|ref|XP_808676.1| 40S ribosomal protein S3a [Trypanosoma cruzi strain CL Brener] &gt;gi|122018595|sp|Q4D2R9.1|RS3A1_TRYCC RecName: Full=40S ribosomal protein S3a-1 [Trypanosoma cruzi strain CL Brener] &gt;gi|70872928|gb|EAN86824.1| 40S ribosomal protein S3a, putative [Trypanosoma cruzi] &gt;gi|70872929|gb|EAN86825.1| 40…
TcCLB.509471.86	0.155785	4.12164e-39	histone H3 [Trypanosoma cruzi strain CL Brener] &gt;gi|71410473|ref|XP_807529.1| histone H3 [Trypanosoma cruzi strain CL Brener] &gt;gi|71410477|ref|XP_807531.1| histone H3 [Trypanosoma cruzi strain CL Brener] &gt;gi|71410479|ref|XP_807532.1| histone H3 [Trypanosoma cruzi strain CL Brener] &gt;gi|70871550|gb|EAN85677.1| histone H3, putative [Trypanosoma cruzi] &gt;gi|70871551|gb|EAN85678.1| histo…
TcCLB.508911.60	0.156031	1.66321e-29	hypothetical protein [Trypanosoma cruzi strain CL Brener] &gt;gi|70875145|gb|EAN88739.1| hypothetical protein, conserved [Trypanosoma cruzi]
TcCLB.503617.31	0.156049	1.30883e-28	nuclear receptor binding factor [Trypanosoma cruzi strain CL Brener] &gt;gi|70870611|gb|EAN84920.1| nuclear receptor binding factor, putative [Trypanosoma cruzi]
TcCLB.511245.110	0.156156	9.2889e-31	hypothetical protein [Trypanosoma cruzi strain CL Brener] &gt;gi|70883288|gb|EAN96208.1| hypothetical protein, conserved [Trypanosoma cruzi]
TcCLB.507787.70	0.156181	3.26807e-17	hypothetical protein [Trypanosoma cruzi strain CL Brener] &gt;gi|70878852|gb|EAN92072.1| hypothetical protein, conserved [Trypanosoma cruzi]
TcCLB.507801.100	0.156233	6.29454e-16	hypothetical protein [Trypanosoma cruzi strain CL Brener] &gt;gi|70881435|gb|EAN94465.1| hypothetical protein, conserved [Trypanosoma cruzi]
TcCLB.510625.140	0.156291	6.24222e-24	elongation factor 1-gamma (EF-1-gamma) [Trypanosoma cruzi strain CL Brener] &gt;gi|71665123|ref|XP_819535.1| elongation factor 1-gamma (EF-1-gamma) [Trypanosoma cruzi strain CL Brener] &gt;gi|70880194|gb|EAN93308.1| elongation factor 1-gamma (EF-1-gamma), putative [Trypanosoma cruzi] &gt;gi|70884840|gb|EAN97684.1| elongation factor 1-gamma (EF-1-gamma), putative [Trypanosoma cruzi]
TcCLB.508959.4	0.156488	4.53599e-09	cytochrome c [Trypanosoma cruzi strain CL Brener] &gt;gi|70869616|gb|EAN84150.1| cytochrome c, putative [Trypanosoma cruzi]
TcCLB.506793.50	0.156554	2.05116e-27	hypothetical protein [Trypanosoma cruzi strain CL Brener] &gt;gi|70877203|gb|EAN90574.1| hypothetical protein, conserved [Trypanosoma cruzi]
TcCLB.510357.20	0.15689	9.06575e-15	hypothetical protein [Trypanosoma cruzi strain CL Brener] &gt;gi|70876563|gb|EAN90001.1| hypothetical protein, conserved [Trypanosoma cruzi]
TcCLB.508573.39	0.157029	1.7345e-28	dispersed gene family protein 1 (DGF-1) [Trypanosoma cruzi strain CL Brener] &gt;gi|70875110|gb|EAN88710.1| dispersed gene family protein 1 (DGF-1), putative [Trypanosoma cruzi]
TcCLB.509429.150	0.157036	4.03646e-29	hypothetical protein [Trypanosoma cruzi strain CL Brener] &gt;gi|70885491|gb|EAN98306.1| hypothetical protein, conserved [Trypanosoma cruzi]
TcCLB.510643.160	0.157263	1.64764e-27	AGP2beta-2 [Trypanosoma cruzi strain CL Brener] &gt;gi|70884125|gb|EAN97001.1| AGP2beta-2, putative [Trypanosoma cruzi]
TcCLB.507601.70	0.157538	4.6364e-25	dihydrolipoamide branched chain transacylase [Trypanosoma cruzi strain CL Brener] &gt;gi|70877257|gb|EAN90623.1| dihydrolipoamide branched chain transacylase, putative [Trypanosoma cruzi]
TcCLB.508711.10	0.157586	1.65449e-37	hypothetical protein [Trypanosoma cruzi strain CL Brener] &gt;gi|70871589|gb|EAN85710.1| hypothetical protein, conserved [Trypanosoma cruzi]
TcCLB.510397.10	0.157657	2.21504e-21	hypothetical protein [Trypanosoma cruzi strain CL Brener] &gt;gi|70872471|gb|EAN86445.1| hypothetical protein, conserved [Trypanosoma cruzi]
TcCLB.509557.10	0.157718	2.77186e-15	hypothetical protein [Trypanosoma cruzi strain CL Brener] &gt;gi|70870201|gb|EAN84599.1| hypothetical protein Tc00.1047053509557.10 [Trypanosoma cruzi]
TcCLB.506479.90	0.158186	4.84411e-29	hypothetical protein [Trypanosoma cruzi strain CL Brener] &gt;gi|70879052|gb|EAN92256.1| hypothetical protein, conserved [Trypanosoma cruzi]
TcCLB.509937.60	0.158727	1.34277e-22	RNA-binding protein [Trypanosoma cruzi strain CL Brener] &gt;gi|70882589|gb|EAN95548.1| RNA-binding protein, putative [Trypanosoma cruzi]
TcCLB.506195.130	0.158737	5.25006e-29	hypothetical protein [Trypanosoma cruzi strain CL Brener] &gt;gi|70884393|gb|EAN97255.1| hypothetical protein, conserved [Trypanosoma cruzi]
TcCLB.509471.68	0.158808	1.85183e-35	histone H3 [Trypanosoma cruzi strain CL Brener] &gt;gi|71410473|ref|XP_807529.1| histone H3 [Trypanosoma cruzi strain CL Brener] &gt;gi|71410477|ref|XP_807531.1| histone H3 [Trypanosoma cruzi strain CL Brener] &gt;gi|71410479|ref|XP_807532.1| histone H3 [Trypanosoma cruzi strain CL Brener] &gt;gi|70871550|gb|EAN85677.1| histone H3, putative [Trypanosoma cruzi] &gt;gi|70871551|gb|EAN85678.1| histo…
TcCLB.509937.70	0.158901	1.65571e-22	hypothetical protein [Trypanosoma cruzi strain CL Brener] &gt;gi|70882590|gb|EAN95549.1| hypothetical protein Tc00.1047053509937.70 [Trypanosoma cruzi]
TcCLB.506629.30	0.158961	5.51873e-22	mitochondrial RNA binding protein 1 [Trypanosoma cruzi strain CL Brener] &gt;gi|70881715|gb|EAN94725.1| mitochondrial RNA binding protein 1, putative [Trypanosoma cruzi]
TcCLB.503839.10	0.15923	1.66739e-27	hypothetical protein [Trypanosoma cruzi strain CL Brener] &gt;gi|70870396|gb|EAN84752.1| hypothetical protein, conserved [Trypanosoma cruzi]
TcCLB.503539.30	0.159271	4.27074e-36	GTP-binding nuclear protein rtb2 [Trypanosoma cruzi strain CL Brener] &gt;gi|70866571|gb|EAN82055.1| GTP-binding nuclear protein rtb2, putative [Trypanosoma cruzi]
TcCLB.507771.80	0.159361	2.32e-27	hypothetical protein [Trypanosoma cruzi strain CL Brener] &gt;gi|70876861|gb|EAN90268.1| hypothetical protein, conserved [Trypanosoma cruzi]
TcCLB.510943.190	0.159447	3.18192e-32	myosin heavy chain MYA2-related [Trypanosoma cruzi strain CL Brener] &gt;gi|70882261|gb|EAN95240.1| myosin heavy chain MYA2-related, putative [Trypanosoma cruzi]
TcCLB.510121.110	0.159599	3.37026e-17	hypothetical protein [Trypanosoma cruzi strain CL Brener] &gt;gi|70881603|gb|EAN94621.1| hypothetical protein, conserved [Trypanosoma cruzi]
TcCLB.507717.20	0.159849	4.74445e-30	hypothetical protein [Trypanosoma cruzi strain CL Brener] &gt;gi|70865682|gb|EAN81631.1| hypothetical protein Tc00.1047053507717.20 [Trypanosoma cruzi]
TcCLB.508823.20	0.159856	5.15577e-12	hypothetical protein [Trypanosoma cruzi strain CL Brener] &gt;gi|70874445|gb|EAN88129.1| hypothetical protein, conserved [Trypanosoma cruzi]
TcCLB.509937.20	0.159887	2.74928e-47	hypothetical protein [Trypanosoma cruzi strain CL Brener] &gt;gi|70882586|gb|EAN95545.1| hypothetical protein, conserved [Trypanosoma cruzi]
TcCLB.508139.120	0.159898	1.22293e-25	hypothetical protein Tc00.1047053508139.120 [Trypanosoma cruzi strain CL Brener] &gt;gi|70885794|gb|EAN98598.1| hypothetical protein Tc00.1047053508139.120 [Trypanosoma cruzi]
TcCLB.511827.70	0.160143	7.79286e-33	hypothetical protein [Trypanosoma cruzi strain CL Brener] &gt;gi|70881704|gb|EAN94715.1| hypothetical protein, conserved [Trypanosoma cruzi]
TcCLB.509487.20	0.1604	7.93171e-29	hypothetical protein [Trypanosoma cruzi strain CL Brener] &gt;gi|70865697|gb|EAN81638.1| hypothetical protein, conserved [Trypanosoma cruzi]
TcCLB.510647.60	0.160415	2.52799e-22	small GTP-binding protein [Trypanosoma cruzi strain CL Brener] &gt;gi|70868976|gb|EAN83680.1| small GTP-binding protein, putative [Trypanosoma cruzi]
TcCLB.507681.250	0.160463	1.61904e-32	hypothetical protein [Trypanosoma cruzi strain CL Brener] &gt;gi|70883861|gb|EAN96750.1| hypothetical protein, conserved [Trypanosoma cruzi]
TcCLB.507787.40	0.160706	1.9501e-14	hypothetical protein [Trypanosoma cruzi strain CL Brener] &gt;gi|70878851|gb|EAN92071.1| hypothetical protein, conserved [Trypanosoma cruzi]
TcCLB.511239.150	0.160731	1.87196e-27	histone acetyltransferase [Trypanosoma cruzi strain CL Brener] &gt;gi|70879363|gb|EAN92545.1| histone acetyltransferase, putative [Trypanosoma cruzi] &gt;gi|407833370|gb|EKF98745.1| histone acetyltransferase, putative [Trypanosoma cruzi]
TcCLB.511247.9	0.160883	1.47648e-22	hypothetical protein [Trypanosoma cruzi strain CL Brener] &gt;gi|70867061|gb|EAN82361.1| hypothetical protein, conserved [Trypanosoma cruzi] &gt;gi|557862739|gb|ESS66061.1| hypothetical protein TCDM_05427 [Trypanosoma cruzi Dm28c]
TcCLB.503723.50	0.161011	4.7794e-27	hypothetical protein [Trypanosoma cruzi strain CL Brener] &gt;gi|70875704|gb|EAN89230.1| hypothetical protein, conserved [Trypanosoma cruzi]
TcCLB.506983.30	0.161053	3.96933e-26	hypothetical protein [Trypanosoma cruzi strain CL Brener] &gt;gi|70871268|gb|EAN85446.1| hypothetical protein, conserved [Trypanosoma cruzi]
TcCLB.510867.9	0.161069	2.0449e-27	dispersed gene family protein 1 (DGF-1) [Trypanosoma cruzi strain CL Brener] &gt;gi|70870686|gb|EAN84977.1| dispersed gene family protein 1 (DGF-1), putative [Trypanosoma cruzi]
TcCLB.507305.20	0.161247	7.42872e-27	casein kinase [Trypanosoma cruzi strain CL Brener] &gt;gi|70867272|gb|EAN82496.1| casein kinase, putative [Trypanosoma cruzi]
TcCLB.503847.60	0.161358	2.054e-18	hypothetical protein [Trypanosoma cruzi strain CL Brener] &gt;gi|70874559|gb|EAN88228.1| hypothetical protein, conserved [Trypanosoma cruzi]
TcCLB.504243.20	0.161437	1.68263e-28	hypothetical protein [Trypanosoma cruzi strain CL Brener] &gt;gi|70872182|gb|EAN86207.1| hypothetical protein, conserved [Trypanosoma cruzi]
TcCLB.509395.20	0.161637	9.44215e-45	phosphatidylinositol kinase domain protein [Trypanosoma cruzi strain CL Brener] &gt;gi|70879600|gb|EAN92759.1| phosphatidylinositol kinase domain protein, putative [Trypanosoma cruzi]
TcCLB.503643.3	0.161688	9.30298e-43	60S ribosomal protein L4 [Trypanosoma cruzi strain CL Brener] &gt;gi|70867532|gb|EAN82665.1| 60S ribosomal protein L4, putative [Trypanosoma cruzi]
TcCLB.506337.100	0.161782	1.43291e-21	hypothetical protein [Trypanosoma cruzi strain CL Brener] &gt;gi|70880054|gb|EAN93179.1| hypothetical protein Tc00.1047053506337.100 [Trypanosoma cruzi]
TcCLB.509237.130	0.161831	1.5005e-43	cytoskeleton-associated protein CAP5.5 [Trypanosoma cruzi strain CL Brener] &gt;gi|70879631|gb|EAN92788.1| cytoskeleton-associated protein CAP5.5, putative [Trypanosoma cruzi]
TcCLB.508857.110	0.161877	5.90197e-26	hypothetical protein [Trypanosoma cruzi strain CL Brener] &gt;gi|70880319|gb|EAN93424.1| hypothetical protein, conserved [Trypanosoma cruzi]
TcCLB.508641.240	0.16213	7.41241e-20	hypothetical protein [Trypanosoma cruzi strain CL Brener] &gt;gi|70885098|gb|EAN97930.1| hypothetical protein, conserved [Trypanosoma cruzi]
TcCLB.507601.60	0.162172	1.02932e-14	hypothetical protein [Trypanosoma cruzi strain CL Brener] &gt;gi|70877256|gb|EAN90622.1| hypothetical protein, conserved [Trypanosoma cruzi]
TcCLB.508859.70	0.16218	1.48427e-26	hypothetical protein [Trypanosoma cruzi strain CL Brener] &gt;gi|70876814|gb|EAN90225.1| hypothetical protein, conserved [Trypanosoma cruzi]
TcCLB.506303.120	0.162328	4.51018e-26	hypothetical protein [Trypanosoma cruzi strain CL Brener] &gt;gi|70880878|gb|EAN93946.1| hypothetical protein, conserved [Trypanosoma cruzi]
TcCLB.510479.11	0.162375	1.75295e-23	retrotransposon hot spot (RHS) protein [Trypanosoma cruzi strain CL Brener] &gt;gi|70865752|gb|EAN81665.1| retrotransposon hot spot (RHS) protein, putative [Trypanosoma cruzi]
TcCLB.505999.120	0.162486	1.19307e-30	hypothetical protein [Trypanosoma cruzi strain CL Brener] &gt;gi|70881165|gb|EAN94212.1| hypothetical protein Tc00.1047053505999.120 [Trypanosoma cruzi]
TcCLB.510907.10	0.162587	8.42108e-27	trans-sialidase [Trypanosoma cruzi strain CL Brener] &gt;gi|70866750|gb|EAN82160.1| trans-sialidase, putative [Trypanosoma cruzi]
TcCLB.511459.60	0.162682	2.83058e-29	hypothetical protein [Trypanosoma cruzi strain CL Brener] &gt;gi|70870389|gb|EAN84748.1| hypothetical protein, conserved [Trypanosoma cruzi]
TcCLB.508739.50	0.162731	3.60724e-18	hypothetical protein [Trypanosoma cruzi strain CL Brener] &gt;gi|70881019|gb|EAN94075.1| hypothetical protein Tc00.1047053508739.50 [Trypanosoma cruzi]
TcCLB.511249.40	0.162848	1.20493e-25	hypothetical protein [Trypanosoma cruzi strain CL Brener] &gt;gi|70877382|gb|EAN90733.1| hypothetical protein, conserved [Trypanosoma cruzi]
TcCLB.506479.74	0.162915	1.52417e-27	FG-GAP repeat protein [Trypanosoma cruzi strain CL Brener] &gt;gi|70879058|gb|EAN92262.1| FG-GAP repeat protein, putative [Trypanosoma cruzi]
TcCLB.508741.80	0.16316	8.65136e-28	mucin TcSMUGS [Trypanosoma cruzi strain CL Brener] &gt;gi|70886409|gb|EAN99191.1| mucin TcSMUGS, putative [Trypanosoma cruzi]
TcCLB.504717.30	0.163759	7.2886e-32	hypothetical protein Tc00.1047053504717.30 [Trypanosoma cruzi strain CL Brener] &gt;gi|70867668|gb|EAN82758.1| hypothetical protein, conserved [Trypanosoma cruzi]
TcCLB.507705.20	0.163897	4.82586e-24	hypothetical protein [Trypanosoma cruzi strain CL Brener] &gt;gi|70867437|gb|EAN82604.1| hypothetical protein, conserved [Trypanosoma cruzi]
TcCLB.506491.20	0.164181	1.05248e-39	myosin heavy chain [Trypanosoma cruzi strain CL Brener] &gt;gi|70872338|gb|EAN86336.1| myosin heavy chain, putative [Trypanosoma cruzi]
TcCLB.510355.220	0.164306	1.94902e-21	GDP-mannose transporter [Trypanosoma cruzi strain CL Brener] &gt;gi|70884351|gb|EAN97215.1| GDP-mannose transporter, putative [Trypanosoma cruzi]
TcCLB.506231.10	0.164324	2.82196e-27	trans-sialidase [Trypanosoma cruzi strain CL Brener] &gt;gi|70869245|gb|EAN83875.1| trans-sialidase, putative [Trypanosoma cruzi]
TcCLB.474887.9	0.164341	7.54119e-29	hypothetical protein [Trypanosoma cruzi strain CL Brener] &gt;gi|70859001|gb|EAN80747.1| hypothetical protein, conserved [Trypanosoma cruzi]
TcCLB.509937.130	0.164593	7.24204e-25	protein kinase [Trypanosoma cruzi strain CL Brener] &gt;gi|70882596|gb|EAN95555.1| protein kinase, putative [Trypanosoma cruzi]
TcCLB.508741.370	0.164656	3.01195e-27	hypothetical protein [Trypanosoma cruzi strain CL Brener] &gt;gi|70886435|gb|EAN99217.1| hypothetical protein, conserved [Trypanosoma cruzi]
TcCLB.510355.269	0.164755	6.23402e-27	cytochrome b5-like protein [Trypanosoma cruzi Dm28c]
TcCLB.506479.100	0.164918	7.56211e-30	hypothetical protein [Trypanosoma cruzi strain CL Brener] &gt;gi|70879053|gb|EAN92257.1| hypothetical protein, conserved [Trypanosoma cruzi]
TcCLB.509937.10	0.164979	1.40663e-24	poly(A) polymerase [Trypanosoma cruzi strain CL Brener] &gt;gi|70882585|gb|EAN95544.1| poly(A) polymerase, putative [Trypanosoma cruzi]
TcCLB.511861.20	0.164981	7.35524e-20	trans-sialidase [Trypanosoma cruzi strain CL Brener] &gt;gi|70880825|gb|EAN93897.1| trans-sialidase, putative [Trypanosoma cruzi]
TcCLB.506195.160	0.165654	1.9355e-34	hypothetical protein [Trypanosoma cruzi strain CL Brener] &gt;gi|70884396|gb|EAN97258.1| hypothetical protein, conserved [Trypanosoma cruzi]
TcCLB.509567.30	0.165923	8.63975e-27	protein kinase [Trypanosoma cruzi strain CL Brener] &gt;gi|70871689|gb|EAN85793.1| protein kinase, putative [Trypanosoma cruzi]
TcCLB.510679.100	0.165955	4.47155e-28	lipase [Trypanosoma cruzi strain CL Brener] &gt;gi|70871063|gb|EAN85279.1| lipase, putative [Trypanosoma cruzi]
TcCLB.508545.40	0.165968	5.28852e-25	surface protease GP63 [Trypanosoma cruzi strain CL Brener] &gt;gi|70871044|gb|EAN85265.1| surface protease GP63, putative [Trypanosoma cruzi]
TcCLB.508741.310	0.165971	3.31406e-34	hypothetical protein [Trypanosoma cruzi strain CL Brener] &gt;gi|70886429|gb|EAN99211.1| hypothetical protein Tc00.1047053508741.310 [Trypanosoma cruzi]
TcCLB.511821.130	0.166117	3.68447e-14	hypothetical protein [Trypanosoma cruzi strain CL Brener] &gt;gi|70881892|gb|EAN94893.1| hypothetical protein Tc00.1047053511821.130 [Trypanosoma cruzi]
TcCLB.508441.110	0.166119	2.15679e-20	mucin TcMUCI [Trypanosoma cruzi strain CL Brener] &gt;gi|70876317|gb|EAN89783.1| mucin TcMUCI, putative [Trypanosoma cruzi]
TcCLB.511807.50	0.166177	1.10557e-19	hypothetical protein [Trypanosoma cruzi strain CL Brener] &gt;gi|70885764|gb|EAN98569.1| hypothetical protein, conserved [Trypanosoma cruzi]
TcCLB.508851.189	0.166181	1.19231e-26	phosphoenolpyruvate mutase [Trypanosoma cruzi strain CL Brener] &gt;gi|70879460|gb|EAN92634.1| phosphoenolpyruvate mutase, putative [Trypanosoma cruzi]
TcCLB.508741.320	0.16627	1.39536e-22	casein kinase II, alpha chain [Trypanosoma cruzi strain CL Brener] &gt;gi|70886430|gb|EAN99212.1| casein kinase II, alpha chain, putative [Trypanosoma cruzi]
TcCLB.511245.60	0.166411	3.25628e-29	hypothetical protein [Trypanosoma cruzi strain CL Brener] &gt;gi|70883284|gb|EAN96204.1| hypothetical protein, conserved [Trypanosoma cruzi]
TcCLB.509003.79	0.166434	1.00186e-18	coatomer beta subunit [Trypanosoma cruzi strain CL Brener] &gt;gi|70870094|gb|EAN84518.1| coatomer beta subunit, putative [Trypanosoma cruzi]
TcCLB.509695.40	0.166525	9.99475e-27	hypothetical protein [Trypanosoma cruzi strain CL Brener] &gt;gi|70882963|gb|EAN95901.1| hypothetical protein, conserved [Trypanosoma cruzi]
TcCLB.508739.30	0.166531	2.14975e-15	hypothetical protein [Trypanosoma cruzi strain CL Brener] &gt;gi|70881019|gb|EAN94075.1| hypothetical protein Tc00.1047053508739.50 [Trypanosoma cruzi]
TcCLB.511483.20	0.166776	6.80858e-27	hypothetical protein [Trypanosoma cruzi strain CL Brener] &gt;gi|70873900|gb|EAN87655.1| hypothetical protein, conserved [Trypanosoma cruzi]
TcCLB.509257.10	0.166795	5.81104e-25	trans-sialidase [Trypanosoma cruzi strain CL Brener] &gt;gi|70867789|gb|EAN82837.1| trans-sialidase, putative [Trypanosoma cruzi]
TcCLB.508577.140	0.166878	1.98448e-23	cyclophilin [Trypanosoma cruzi strain CL Brener] &gt;gi|70881341|gb|EAN94378.1| cyclophilin, putative [Trypanosoma cruzi]
TcCLB.508931.40	0.166991	1.03244e-30	hypothetical protein [Trypanosoma cruzi strain CL Brener] &gt;gi|70870728|gb|EAN85010.1| hypothetical protein, conserved [Trypanosoma cruzi]
TcCLB.505037.40	0.166993	1.88116e-30	hypothetical protein [Trypanosoma cruzi strain CL Brener] &gt;gi|70879436|gb|EAN92611.1| hypothetical protein, conserved [Trypanosoma cruzi]
TcCLB.503679.30	0.167082	4.68795e-22	hypothetical protein [Trypanosoma cruzi strain CL Brener] &gt;gi|70867887|gb|EAN82907.1| hypothetical protein, conserved [Trypanosoma cruzi]
TcCLB.414243.29	0.167245	2.39706e-20	nucleoside hydrolase [Trypanosoma cruzi strain CL Brener] &gt;gi|70865691|gb|EAN81635.1| nucleoside hydrolase, putative [Trypanosoma cruzi]
TcCLB.507705.10	0.167324	4.53691e-29	hypothetical protein [Trypanosoma cruzi strain CL Brener] &gt;gi|70867436|gb|EAN82603.1| hypothetical protein, conserved [Trypanosoma cruzi]
TcCLB.511863.10	0.167369	6.90775e-20	mucin-associated surface protein (MASP) [Trypanosoma cruzi strain CL Brener] &gt;gi|70869871|gb|EAN84347.1| mucin-associated surface protein (MASP), putative [Trypanosoma cruzi]
TcCLB.508397.50	0.167621	1.88385e-25	hypothetical protein [Trypanosoma cruzi strain CL Brener] &gt;gi|70873192|gb|EAN87044.1| hypothetical protein, conserved [Trypanosoma cruzi]
TcCLB.510267.10	0.16779	5.81343e-27	hypothetical protein [Trypanosoma cruzi strain CL Brener] &gt;gi|70867018|gb|EAN82333.1| hypothetical protein, conserved [Trypanosoma cruzi]
TcCLB.509213.20	0.16791	1.35432e-25	hypothetical protein [Trypanosoma cruzi strain CL Brener] &gt;gi|70878526|gb|EAN91774.1| hypothetical protein, conserved [Trypanosoma cruzi]
TcCLB.505297.70	0.167966	5.9249e-09	mucin TcMUCII [Trypanosoma cruzi strain CL Brener] &gt;gi|70872496|gb|EAN86465.1| mucin TcMUCII, putative [Trypanosoma cruzi]
TcCLB.508507.24	0.168041	3.70245e-18	hypothetical protein [Trypanosoma cruzi strain CL Brener] &gt;gi|70871640|gb|EAN85752.1| hypothetical protein, conserved [Trypanosoma cruzi]
TcCLB.507601.30	0.168076	3.3738e-11	hypothetical protein [Trypanosoma cruzi strain CL Brener] &gt;gi|70877253|gb|EAN90619.1| hypothetical protein, conserved [Trypanosoma cruzi]
TcCLB.511635.20	0.168208	5.96618e-25	histone H2B [Trypanosoma cruzi strain CL Brener] &gt;gi|70868776|gb|EAN83534.1| histone H2B, putative [Trypanosoma cruzi]
TcCLB.511825.180	0.168374	2.72536e-18	ATP-dependent DEAD/H RNA helicase [Trypanosoma cruzi strain CL Brener] &gt;gi|70881627|gb|EAN94644.1| ATP-dependent DEAD/H RNA helicase, putative [Trypanosoma cruzi]
TcCLB.510889.10	0.168501	7.09785e-29	unknown [Trypanosoma cruzi]
TcCLB.508735.30	0.168642	9.37256e-11	mucin-associated surface protein (MASP) [Trypanosoma cruzi strain CL Brener] &gt;gi|70873859|gb|EAN87622.1| mucin-associated surface protein (MASP), putative [Trypanosoma cruzi]
TcCLB.507911.50	0.168688	6.11383e-24	hypothetical protein [Trypanosoma cruzi strain CL Brener] &gt;gi|70876940|gb|EAN90338.1| hypothetical protein, conserved [Trypanosoma cruzi]
TcCLB.509601.40	0.168837	2.45503e-30	hypothetical protein [Trypanosoma cruzi strain CL Brener] &gt;gi|70879776|gb|EAN92924.1| hypothetical protein, conserved [Trypanosoma cruzi]
TcCLB.511461.14	0.1689	2.19366e-28	glyceraldehyde 3-phosphate dehydrogenase [Trypanosoma cruzi strain CL Brener] &gt;gi|70873422|gb|EAN87243.1| glyceraldehyde 3-phosphate dehydrogenase, putative [Trypanosoma cruzi]
TcCLB.506151.20	0.168938	2.4999e-26	hypothetical protein [Trypanosoma cruzi strain CL Brener] &gt;gi|70871684|gb|EAN85789.1| hypothetical protein, conserved [Trypanosoma cruzi]
TcCLB.511251.10	0.168985	4.19161e-18	hypothetical protein [Trypanosoma cruzi strain CL Brener] &gt;gi|70864778|gb|EAN81299.1| hypothetical protein Tc00.1047053511251.10 [Trypanosoma cruzi]
TcCLB.508139.140	0.169041	1.31926e-29	dispersed gene family protein 1 (DGF-1) [Trypanosoma cruzi strain CL Brener] &gt;gi|70885796|gb|EAN98600.1| dispersed gene family protein 1 (DGF-1), putative [Trypanosoma cruzi]
TcCLB.508739.70	0.169119	2.53671e-32	protein kinase [Trypanosoma cruzi strain CL Brener] &gt;gi|70881021|gb|EAN94077.1| protein kinase, putative [Trypanosoma cruzi]
TcCLB.511903.180	0.169265	1.18862e-05	hypothetical protein [Trypanosoma cruzi strain CL Brener] &gt;gi|70883155|gb|EAN96082.1| hypothetical protein, conserved [Trypanosoma cruzi]
TcCLB.507601.130	0.169405	7.62585e-19	hypothetical protein [Trypanosoma cruzi strain CL Brener] &gt;gi|70877261|gb|EAN90627.1| hypothetical protein, conserved [Trypanosoma cruzi]
TcCLB.508267.60	0.169663	2.71374e-18	hypothetical protein [Trypanosoma cruzi strain CL Brener] &gt;gi|71406888|ref|XP_805948.1| hypothetical protein [Trypanosoma cruzi strain CL Brener] &gt;gi|70869545|gb|EAN84095.1| hypothetical protein, conserved [Trypanosoma cruzi] &gt;gi|70869547|gb|EAN84097.1| hypothetical protein, conserved [Trypanosoma cruzi]
TcCLB.506041.30	0.169855	1.41566e-19	hypothetical protein [Trypanosoma cruzi strain CL Brener] &gt;gi|71406888|ref|XP_805948.1| hypothetical protein [Trypanosoma cruzi strain CL Brener] &gt;gi|70869545|gb|EAN84095.1| hypothetical protein, conserved [Trypanosoma cruzi] &gt;gi|70869547|gb|EAN84097.1| hypothetical protein, conserved [Trypanosoma cruzi]
TcCLB.511245.40	0.169964	1.64906e-26	hypothetical protein [Trypanosoma cruzi strain CL Brener] &gt;gi|70883282|gb|EAN96202.1| hypothetical protein Tc00.1047053511245.40 [Trypanosoma cruzi]
TcCLB.511825.200	0.170062	1.40066e-39	40S ribosomal protein L14 [Trypanosoma cruzi strain CL Brener] &gt;gi|70881629|gb|EAN94646.1| 40S ribosomal protein L14, putative [Trypanosoma cruzi]
TcCLB.508139.110	0.170073	1.00851e-23	hypothetical protein Tc00.1047053508139.110 [Trypanosoma cruzi strain CL Brener] &gt;gi|70885793|gb|EAN98597.1| hypothetical protein Tc00.1047053508139.110 [Trypanosoma cruzi]
TcCLB.509741.20	0.170077	5.58616e-20	hypothetical protein [Trypanosoma cruzi strain CL Brener] &gt;gi|70869794|gb|EAN84288.1| hypothetical protein, conserved [Trypanosoma cruzi]
TcCLB.503911.30	0.170168	2.26542e-24	hypothetical protein [Trypanosoma cruzi strain CL Brener] &gt;gi|70866510|gb|EAN82022.1| hypothetical protein, conserved [Trypanosoma cruzi]
TcCLB.506477.14	0.170282	1.76251e-26	hypothetical protein [Trypanosoma cruzi strain CL Brener] &gt;gi|70874142|gb|EAN87866.1| hypothetical protein, conserved [Trypanosoma cruzi]
TcCLB.504741.100	0.170327	1.06473e-22	hypothetical protein [Trypanosoma cruzi strain CL Brener] &gt;gi|70882993|gb|EAN95930.1| hypothetical protein, conserved [Trypanosoma cruzi]
TcCLB.506439.18	0.170361	9.85876e-22	hypothetical protein [Trypanosoma cruzi strain CL Brener] &gt;gi|70865968|gb|EAN81763.1| hypothetical protein, conserved [Trypanosoma cruzi]
TcCLB.510039.90	0.170391	5.68752e-18	60S ribosomal protein L35 [Trypanosoma cruzi strain CL Brener] &gt;gi|71667679|ref|XP_820786.1| 60S ribosomal protein L35 [Trypanosoma cruzi strain CL Brener] &gt;gi|71667709|ref|XP_820801.1| 60S ribosomal protein L35 [Trypanosoma cruzi strain CL Brener] &gt;gi|70875680|gb|EAN89208.1| 60S ribosomal protein L35, putative [Trypanosoma cruzi] &gt;gi|70886145|gb|EAN98935.1| 60S ribosomal protein L35,…
TcCLB.508881.140	0.170427	6.8516e-26	hypothetical protein [Trypanosoma cruzi strain CL Brener] &gt;gi|70880651|gb|EAN93735.1| hypothetical protein Tc00.1047053508881.140 [Trypanosoma cruzi]
TcCLB.510941.3	0.170445	1.32146e-22	protein kinase [Trypanosoma cruzi strain CL Brener] &gt;gi|70868722|gb|EAN83498.1| protein kinase, putative [Trypanosoma cruzi]
TcCLB.506715.10	0.170449	4.43928e-28	protein kinase [Trypanosoma cruzi strain CL Brener] &gt;gi|71406707|ref|XP_805870.1| protein kinase [Trypanosoma cruzi strain CL Brener] &gt;gi|70867162|gb|EAN82426.1| protein kinase, putative [Trypanosoma cruzi] &gt;gi|70869444|gb|EAN84019.1| protein kinase, putative [Trypanosoma cruzi] &gt;gi|169218404|gb|ACA50094.1| aurora kinase 3 [Trypanosoma cruzi]
TcCLB.508857.150	0.170482	2.05074e-28	hypothetical protein [Trypanosoma cruzi strain CL Brener] &gt;gi|70880323|gb|EAN93428.1| hypothetical protein, conserved [Trypanosoma cruzi]
TcCLB.503917.35	0.170715	7.89176e-08	hypothetical protein [Trypanosoma cruzi strain CL Brener] &gt;gi|70871854|gb|EAN85930.1| hypothetical protein, conserved [Trypanosoma cruzi]
TcCLB.511245.10	0.170856	2.62037e-25	hypothetical protein [Trypanosoma cruzi strain CL Brener] &gt;gi|70883279|gb|EAN96199.1| hypothetical protein, conserved [Trypanosoma cruzi]
TcCLB.511463.20	0.170914	2.22448e-20	hypothetical protein [Trypanosoma cruzi strain CL Brener] &gt;gi|70865853|gb|EAN81709.1| hypothetical protein, conserved [Trypanosoma cruzi]
TcCLB.506975.40	0.170958	8.37256e-30	aminoacylase [Trypanosoma cruzi strain CL Brener] &gt;gi|70878512|gb|EAN91761.1| aminoacylase, putative [Trypanosoma cruzi]
TcCLB.508857.80	0.171599	3.08595e-29	hypothetical protein [Trypanosoma cruzi strain CL Brener] &gt;gi|70880316|gb|EAN93421.1| hypothetical protein, conserved [Trypanosoma cruzi]
TcCLB.506477.60	0.17168	2.0575e-26	protein kinase [Trypanosoma cruzi strain CL Brener] &gt;gi|70874141|gb|EAN87865.1| protein kinase, putative [Trypanosoma cruzi]
TcCLB.511245.90	0.171843	4.04729e-26	hypothetical protein [Trypanosoma cruzi strain CL Brener] &gt;gi|70883286|gb|EAN96206.1| hypothetical protein, conserved [Trypanosoma cruzi]
TcCLB.508593.10	0.172107	2.48766e-29	trans-sialidase [Trypanosoma cruzi strain CL Brener] &gt;gi|71654165|ref|XP_815707.1| trans-sialidase [Trypanosoma cruzi strain CL Brener] &gt;gi|70880781|gb|EAN93855.1| trans-sialidase, putative [Trypanosoma cruzi] &gt;gi|70880782|gb|EAN93856.1| trans-sialidase, putative [Trypanosoma cruzi]
TcCLB.504769.5	0.17219	2.46711e-25	hypothetical protein Tc00.1047053504769.5 [Trypanosoma cruzi strain CL Brener] &gt;gi|70882693|gb|EAN95647.1| hypothetical protein Tc00.1047053504769.5 [Trypanosoma cruzi]
TcCLB.504069.60	0.172203	5.29305e-18	GPI transamidase component GAA1 [Trypanosoma cruzi strain CL Brener] &gt;gi|70876181|gb|EAN89659.1| GPI transamidase component GAA1, putative [Trypanosoma cruzi]
TcCLB.507519.100	0.172305	4.4312e-07	hypothetical protein [Trypanosoma cruzi strain CL Brener] &gt;gi|70881202|gb|EAN94247.1| hypothetical protein, conserved [Trypanosoma cruzi]
TcCLB.506301.30	0.172309	1.24321e-29	hypothetical protein [Trypanosoma cruzi strain CL Brener] &gt;gi|70872015|gb|EAN86065.1| hypothetical protein, conserved [Trypanosoma cruzi]
TcCLB.509683.60	0.172345	2.5837e-30	hypothetical protein [Trypanosoma cruzi strain CL Brener] &gt;gi|70880387|gb|EAN93487.1| hypothetical protein, conserved [Trypanosoma cruzi]
TcCLB.509561.110	0.172773	3.35533e-23	hypothetical protein [Trypanosoma cruzi strain CL Brener] &gt;gi|70877357|gb|EAN90712.1| hypothetical protein, conserved [Trypanosoma cruzi]
TcCLB.509917.19	0.172785	4.47793e-28	retrotransposon hot spot (RHS) protein [Trypanosoma cruzi strain CL Brener] &gt;gi|70867918|gb|EAN82927.1| retrotransposon hot spot (RHS) protein, putative [Trypanosoma cruzi]
TcCLB.509991.20	0.172888	2.02824e-31	hypothetical protein [Trypanosoma cruzi strain CL Brener] &gt;gi|70875940|gb|EAN89441.1| hypothetical protein, conserved [Trypanosoma cruzi]
TcCLB.504109.10	0.172978	4.5749e-20	hypothetical protein [Trypanosoma cruzi strain CL Brener] &gt;gi|70881984|gb|EAN94979.1| hypothetical protein, conserved [Trypanosoma cruzi]
TcCLB.511859.150	0.173004	4.21914e-24	mucin-like glycoprotein [Trypanosoma cruzi strain CL Brener] &gt;gi|70880356|gb|EAN93459.1| mucin-like glycoprotein, putative [Trypanosoma cruzi]
TcCLB.511245.180	0.173372	8.38451e-25	guanin nucleotide-binding protein [Trypanosoma cruzi strain CL Brener] &gt;gi|70883295|gb|EAN96215.1| guanin nucleotide-binding protein, putative [Trypanosoma cruzi]
TcCLB.507849.70	0.173388	8.88733e-22	hypothetical protein [Trypanosoma cruzi strain CL Brener] &gt;gi|70874307|gb|EAN88011.1| hypothetical protein Tc00.1047053507849.70 [Trypanosoma cruzi]
TcCLB.504127.20	0.17344	8.0951e-25	hypothetical protein [Trypanosoma cruzi strain CL Brener] &gt;gi|70868082|gb|EAN83042.1| hypothetical protein Tc00.1047053504127.20 [Trypanosoma cruzi]
TcCLB.510265.70	0.173491	3.30535e-24	hypothetical protein [Trypanosoma cruzi strain CL Brener] &gt;gi|70878747|gb|EAN91975.1| hypothetical protein, conserved [Trypanosoma cruzi]
TcCLB.507601.40	0.173538	1.76813e-13	hypothetical protein [Trypanosoma cruzi strain CL Brener] &gt;gi|70877254|gb|EAN90620.1| hypothetical protein, conserved [Trypanosoma cruzi]
TcCLB.511237.20	0.173677	2.9413e-22	hypothetical protein [Trypanosoma cruzi strain CL Brener] &gt;gi|70874783|gb|EAN88424.1| hypothetical protein, conserved [Trypanosoma cruzi]
TcCLB.506727.50	0.173738	4.34882e-26	hypothetical protein [Trypanosoma cruzi strain CL Brener] &gt;gi|70876093|gb|EAN89578.1| hypothetical protein, conserved [Trypanosoma cruzi]
TcCLB.510235.10	0.173774	1.03492e-27	dispersed gene family protein 1 (DGF-1) [Trypanosoma cruzi strain CL Brener] &gt;gi|70872735|gb|EAN86661.1| dispersed gene family protein 1 (DGF-1), putative [Trypanosoma cruzi]
TcCLB.507555.80	0.173896	1.95404e-33	retrotransposon hot spot (RHS) protein [Trypanosoma cruzi strain CL Brener] &gt;gi|70874168|gb|EAN87889.1| retrotransposon hot spot (RHS) protein, putative [Trypanosoma cruzi]
TcCLB.511807.80	0.174029	2.31644e-20	methyltransferase [Trypanosoma cruzi strain CL Brener] &gt;gi|70885767|gb|EAN98572.1| methyltransferase, putative [Trypanosoma cruzi]
TcCLB.503721.39	0.17404	2.21133e-27	heat shock 70 kDa protein [Trypanosoma cruzi strain CL Brener] &gt;gi|70870216|gb|EAN84609.1| heat shock 70 kDa protein, putative [Trypanosoma cruzi]
TcCLB.507159.70	0.174154	4.48066e-05	hypothetical protein [Trypanosoma cruzi strain CL Brener] &gt;gi|71411595|ref|XP_808040.1| hypothetical protein [Trypanosoma cruzi strain CL Brener] &gt;gi|70872160|gb|EAN86187.1| hypothetical protein, conserved [Trypanosoma cruzi] &gt;gi|70872162|gb|EAN86189.1| hypothetical protein, conserved [Trypanosoma cruzi]
TcCLB.511451.80	0.174192	8.65484e-19	trans-sialidase [Trypanosoma cruzi strain CL Brener] &gt;gi|70877592|gb|EAN90920.1| trans-sialidase, putative [Trypanosoma cruzi]
TcCLB.506201.170	0.174195	2.18415e-27	hypothetical protein [Trypanosoma cruzi strain CL Brener] &gt;gi|70878266|gb|EAN91538.1| hypothetical protein, conserved [Trypanosoma cruzi]
TcCLB.508593.20	0.17428	6.66223e-29	trans-sialidase [Trypanosoma cruzi strain CL Brener] &gt;gi|71654165|ref|XP_815707.1| trans-sialidase [Trypanosoma cruzi strain CL Brener] &gt;gi|70880781|gb|EAN93855.1| trans-sialidase, putative [Trypanosoma cruzi] &gt;gi|70880782|gb|EAN93856.1| trans-sialidase, putative [Trypanosoma cruzi]
TcCLB.506177.100	0.174284	1.63004e-22	actyltransferase-like [Trypanosoma cruzi strain CL Brener] &gt;gi|70878870|gb|EAN92089.1| actyltransferase-like, putative [Trypanosoma cruzi]
TcCLB.503703.100	0.174362	1.85353e-19	hypothetical protein [Trypanosoma cruzi strain CL Brener] &gt;gi|70875125|gb|EAN88722.1| hypothetical protein, conserved [Trypanosoma cruzi]
TcCLB.507541.40	0.175195	1.55965e-25	casein kinase [Trypanosoma cruzi strain CL Brener] &gt;gi|70868437|gb|EAN83293.1| casein kinase, putative [Trypanosoma cruzi]
TcCLB.510885.20	0.17522	2.37742e-23	hypothetical protein [Trypanosoma cruzi strain CL Brener] &gt;gi|70881254|gb|EAN94296.1| hypothetical protein, conserved [Trypanosoma cruzi]
TcCLB.508397.64	0.175228	5.35441e-13	hypothetical protein [Trypanosoma cruzi strain CL Brener] &gt;gi|70873195|gb|EAN87047.1| hypothetical protein, conserved [Trypanosoma cruzi]
TcCLB.509937.180	0.175392	1.06224e-37	tyrosyl-tRNA synthetase [Trypanosoma cruzi strain CL Brener] &gt;gi|70882601|gb|EAN95560.1| tyrosyl-tRNA synthetase, putative [Trypanosoma cruzi]
TcCLB.507247.14	0.175438	4.30999e-25	dispersed gene family protein 1 (DGF-1) [Trypanosoma cruzi strain CL Brener] &gt;gi|70867403|gb|EAN82583.1| dispersed gene family protein 1 (DGF-1), putative [Trypanosoma cruzi]
TcCLB.506621.60	0.175451	1.43189e-22	acyl-CoA binding protein [Trypanosoma cruzi strain CL Brener] &gt;gi|70874587|gb|EAN88253.1| acyl-CoA binding protein, putative [Trypanosoma cruzi]
TcCLB.507519.30	0.175453	1.63298e-13	hypothetical protein [Trypanosoma cruzi strain CL Brener] &gt;gi|70881195|gb|EAN94240.1| hypothetical protein, conserved [Trypanosoma cruzi]
TcCLB.508741.440	0.175712	3.66189e-17	mucin-like glycoprotein [Trypanosoma cruzi strain CL Brener] &gt;gi|70886438|gb|EAN99220.1| mucin-like glycoprotein, putative [Trypanosoma cruzi]
TcCLB.506195.270	0.175713	1.81027e-25	hypothetical protein [Trypanosoma cruzi strain CL Brener] &gt;gi|70884407|gb|EAN97269.1| hypothetical protein, conserved [Trypanosoma cruzi]
TcCLB.504105.200	0.175817	4.90193e-33	hypothetical protein [Trypanosoma cruzi strain CL Brener] &gt;gi|70885019|gb|EAN97855.1| hypothetical protein, conserved [Trypanosoma cruzi]
TcCLB.511861.111	0.175873	5.21161e-20	elongation factor 1-gamma (EF-1-gamma) [Trypanosoma cruzi strain CL Brener] &gt;gi|70880830|gb|EAN93902.1| elongation factor 1-gamma (EF-1-gamma), putative [Trypanosoma cruzi]
TcCLB.509207.20	0.175876	6.27832e-34	histone H2A [Trypanosoma cruzi strain CL Brener] &gt;gi|71649899|ref|XP_813660.1| histone H2A [Trypanosoma cruzi strain CL Brener] &gt;gi|71649998|ref|XP_813706.1| histone H2A [Trypanosoma cruzi strain CL Brener] &gt;gi|71650026|ref|XP_813720.1| histone H2A [Trypanosoma cruzi strain CL Brener] &gt;gi|71664768|ref|XP_819361.1| histone H2A [Trypanosoma cruzi strain CL Brener] &gt;gi|71664800|ref|XP…
TcCLB.511807.110	0.175996	1.15827e-30	GMP synthase [Trypanosoma cruzi strain CL Brener] &gt;gi|70885769|gb|EAN98574.1| GMP synthase, putative [Trypanosoma cruzi]
TcCLB.511249.30	0.176088	2.81763e-38	hypothetical protein [Trypanosoma cruzi strain CL Brener] &gt;gi|70877381|gb|EAN90732.1| hypothetical protein, conserved [Trypanosoma cruzi]
TcCLB.507517.40	0.176168	9.36053e-22	hypothetical protein [Trypanosoma cruzi strain CL Brener] &gt;gi|70875375|gb|EAN88936.1| hypothetical protein, conserved [Trypanosoma cruzi]
TcCLB.506477.40	0.176468	9.40116e-24	hypothetical protein [Trypanosoma cruzi strain CL Brener] &gt;gi|70874140|gb|EAN87864.1| hypothetical protein, conserved [Trypanosoma cruzi]
TcCLB.509287.240	0.176636	2.97112e-24	dispersed gene family protein 1 (DGF-1) [Trypanosoma cruzi strain CL Brener] &gt;gi|70885396|gb|EAN98217.1| dispersed gene family protein 1 (DGF-1), putative [Trypanosoma cruzi]
TcCLB.509663.44	0.176772	1.79811e-29	hypothetical protein [Trypanosoma cruzi strain CL Brener] &gt;gi|70877426|gb|EAN90771.1| hypothetical protein, conserved [Trypanosoma cruzi]
TcCLB.509023.120	0.177094	1.79683e-26	ubiqitin hydrolase [Trypanosoma cruzi strain CL Brener] &gt;gi|70882206|gb|EAN95188.1| ubiqitin hydrolase, putative [Trypanosoma cruzi]
TcCLB.511903.60	0.177319	2.70158e-05	hypothetical protein [Trypanosoma cruzi strain CL Brener] &gt;gi|70883147|gb|EAN96074.1| hypothetical protein, conserved [Trypanosoma cruzi]
TcCLB.507623.110	0.177398	2.41043e-16	surface protease GP63 [Trypanosoma cruzi strain CL Brener] &gt;gi|70877852|gb|EAN91158.1| surface protease GP63, putative [Trypanosoma cruzi]
TcCLB.509875.210	0.177485	1.46608e-41	60S ribosomal protein L17 [Trypanosoma cruzi strain CL Brener] &gt;gi|71666237|ref|XP_820080.1| 60S ribosomal protein L17 [Trypanosoma cruzi strain CL Brener] &gt;gi|70868055|gb|EAN83023.1| 60S ribosomal protein L17, putative [Trypanosoma cruzi] &gt;gi|70885409|gb|EAN98229.1| 60S ribosomal protein L17, putative [Trypanosoma cruzi]
TcCLB.506303.30	0.177982	9.63688e-23	hypothetical protein [Trypanosoma cruzi strain CL Brener] &gt;gi|70880871|gb|EAN93939.1| hypothetical protein, conserved [Trypanosoma cruzi]
TcCLB.508059.24	0.178026	1.78283e-11	hypothetical protein [Trypanosoma cruzi strain CL Brener] &gt;gi|70870895|gb|EAN85146.1| hypothetical protein, conserved [Trypanosoma cruzi]
TcCLB.507519.60	0.178061	3.43861e-13	silent information regulator 2 [Trypanosoma cruzi strain CL Brener] &gt;gi|70881198|gb|EAN94243.1| silent information regulator 2, putative [Trypanosoma cruzi]
TcCLB.509395.50	0.178291	1.98115e-26	hypothetical protein [Trypanosoma cruzi strain CL Brener] &gt;gi|70879603|gb|EAN92762.1| hypothetical protein, conserved [Trypanosoma cruzi]
TcCLB.508053.5	0.178349	5.47018e-23	hypothetical protein [Trypanosoma cruzi strain CL Brener] &gt;gi|70866271|gb|EAN81899.1| hypothetical protein, conserved [Trypanosoma cruzi]
TcCLB.510299.50	0.178367	5.76844e-19	GPI anchor biosynthesis protein [Trypanosoma cruzi strain CL Brener] &gt;gi|70871584|gb|EAN85706.1| GPI anchor biosynthesis protein, putative [Trypanosoma cruzi]
TcCLB.510397.39	0.178372	1.34015e-18	dispersed gene family protein 1 (DGF-1) [Trypanosoma cruzi strain CL Brener] &gt;gi|70872472|gb|EAN86446.1| dispersed gene family protein 1 (DGF-1), putative [Trypanosoma cruzi]
TcCLB.508577.50	0.178776	4.93965e-20	hypothetical protein [Trypanosoma cruzi strain CL Brener] &gt;gi|70881333|gb|EAN94370.1| hypothetical protein Tc00.1047053508577.50 [Trypanosoma cruzi]
TcCLB.504223.10	0.179009	1.08248e-22	amino acid permease [Trypanosoma cruzi strain CL Brener] &gt;gi|70867235|gb|EAN82474.1| amino acid permease, putative [Trypanosoma cruzi]
TcCLB.511233.59	0.179126	2.08504e-18	hypothetical protein [Trypanosoma cruzi strain CL Brener] &gt;gi|70880909|gb|EAN93974.1| hypothetical protein, conserved [Trypanosoma cruzi]
TcCLB.509561.80	0.179134	7.03809e-22	plectin-like protein [Trypanosoma cruzi strain CL Brener] &gt;gi|70877355|gb|EAN90710.1| plectin-like protein, putative [Trypanosoma cruzi]
TcCLB.510265.10	0.179196	2.23398e-21	quinone oxidoreductase [Trypanosoma cruzi strain CL Brener] &gt;gi|70878743|gb|EAN91971.1| quinone oxidoreductase, putative [Trypanosoma cruzi]
TcCLB.507159.65	0.179418	7.28819e-05	DNA-directed RNA polymerase subunit [Trypanosoma cruzi strain CL Brener] &gt;gi|71411599|ref|XP_808042.1| DNA-directed RNA polymerase subunit [Trypanosoma cruzi strain CL Brener] &gt;gi|71411605|ref|XP_808045.1| DNA-directed RNA polymerase subunit [Trypanosoma cruzi strain CL Brener] &gt;gi|71411609|ref|XP_808047.1| DNA-directed RNA polymerase subunit [Trypanosoma cruzi strain CL Brener] &gt;gi|7…
TcCLB.511847.80	0.179673	8.17147e-28	hypothetical protein [Trypanosoma cruzi strain CL Brener] &gt;gi|70873708|gb|EAN87491.1| hypothetical protein, conserved [Trypanosoma cruzi]
TcCLB.509487.4	0.179907	5.55459e-16	DNA-directed RNA polymerase III [Trypanosoma cruzi strain CL Brener] &gt;gi|70865698|gb|EAN81639.1| DNA-directed RNA polymerase III, putative [Trypanosoma cruzi]
TcCLB.506301.20	0.179991	3.08368e-17	Golgi reassembly stacking protein (GRASP homologue) [Trypanosoma cruzi strain CL Brener] &gt;gi|70872014|gb|EAN86064.1| Golgi reassembly stacking protein (GRASP homologue), putative [Trypanosoma cruzi]
TcCLB.506957.70	0.180052	2.95928e-22	hypothetical protein [Trypanosoma cruzi strain CL Brener] &gt;gi|70880067|gb|EAN93191.1| hypothetical protein, conserved [Trypanosoma cruzi]
TcCLB.511827.40	0.180258	5.47826e-29	hypothetical protein [Trypanosoma cruzi strain CL Brener] &gt;gi|70881701|gb|EAN94712.1| hypothetical protein, conserved [Trypanosoma cruzi]
TcCLB.509567.40	0.180321	4.09858e-25	nuclear transport factor 2 [Trypanosoma cruzi strain CL Brener] &gt;gi|70871690|gb|EAN85794.1| nuclear transport factor 2, putative [Trypanosoma cruzi]
TcCLB.508859.118	0.180432	3.23073e-22	trans-sialidase [Trypanosoma cruzi strain CL Brener] &gt;gi|70880311|gb|EAN93416.1| trans-sialidase, putative [Trypanosoma cruzi]
TcCLB.509105.140	0.180479	5.60287e-35	heat shock protein 85 [Trypanosoma cruzi strain CL Brener] &gt;gi|71652472|ref|XP_814892.1| heat shock protein 85 [Trypanosoma cruzi strain CL Brener] &gt;gi|70876495|gb|EAN89940.1| heat shock protein 85, putative [Trypanosoma cruzi] &gt;gi|70879904|gb|EAN93041.1| heat shock protein 85, putative [Trypanosoma cruzi]
TcCLB.508859.74	0.180552	2.55273e-38	SNF2 DNA repair protein [Trypanosoma cruzi strain CL Brener] &gt;gi|122021396|sp|Q4DCH3.1|JBP2_TRYCC RecName: Full=Bifunctional helicase and thymine dioxygenase JBP2; AltName: Full=J-binding protein 2; Includes: RecName: Full=Probable DNA helicase JBP2; Includes: RecName: Full=Thymine dioxygenase JBP2 [Trypanosoma cruzi strain CL Brener] &gt;gi|70876818|gb|EAN90229.1| SNF2 DNA repair protein, put…
TcCLB.511907.30	0.180637	1.78248e-06	hypothetical protein [Trypanosoma cruzi strain CL Brener] &gt;gi|70884607|gb|EAN97460.1| hypothetical protein, conserved [Trypanosoma cruzi]
TcCLB.508061.50	0.180862	2.09379e-26	dispersed gene family protein 1 (DGF-1) [Trypanosoma cruzi strain CL Brener] &gt;gi|70879824|gb|EAN92968.1| dispersed gene family protein 1 (DGF-1), putative [Trypanosoma cruzi]
TcCLB.511825.230	0.181129	6.56274e-07	hypothetical protein [Trypanosoma cruzi strain CL Brener] &gt;gi|70881632|gb|EAN94649.1| hypothetical protein Tc00.1047053511825.230 [Trypanosoma cruzi]
TcCLB.508737.60	0.181145	1.32969e-06	hypothetical protein [Trypanosoma cruzi strain CL Brener] &gt;gi|70882877|gb|EAN95820.1| hypothetical protein, conserved [Trypanosoma cruzi]
TcCLB.503593.20	0.181378	1.17956e-19	hypothetical protein [Trypanosoma cruzi strain CL Brener] &gt;gi|70873843|gb|EAN87608.1| hypothetical protein, conserved [Trypanosoma cruzi]
TcCLB.506303.140	0.1814	1.10275e-22	hypothetical protein [Trypanosoma cruzi strain CL Brener] &gt;gi|70880880|gb|EAN93948.1| hypothetical protein, conserved [Trypanosoma cruzi]
TcCLB.505999.160	0.181562	2.32733e-24	hypothetical protein [Trypanosoma cruzi strain CL Brener] &gt;gi|70881169|gb|EAN94216.1| hypothetical protein, conserved [Trypanosoma cruzi]
TcCLB.507787.130	0.181618	1.32951e-22	hypothetical protein [Trypanosoma cruzi strain CL Brener] &gt;gi|70878858|gb|EAN92078.1| hypothetical protein, conserved [Trypanosoma cruzi]
TcCLB.504109.24	0.18163	3.76651e-11	dynein light chain [Trypanosoma cruzi strain CL Brener] &gt;gi|70882003|gb|EAN94998.1| dynein light chain, putative [Trypanosoma cruzi] &gt;gi|557866085|gb|ESS69298.1| dynein light chain [Trypanosoma cruzi Dm28c]
TcCLB.507891.29	0.181671	8.04672e-25	flagellar calcium-binding protein [Trypanosoma cruzi strain CL Brener] &gt;gi|70869034|gb|EAN83722.1| flagellar calcium-binding protein, putative [Trypanosoma cruzi]
TcCLB.506475.113	0.181735	2.10443e-23	hypothetical protein [Trypanosoma cruzi strain CL Brener] &gt;gi|70882375|gb|EAN95348.1| hypothetical protein, conserved [Trypanosoma cruzi]
TcCLB.511321.70	0.181848	1.04901e-27	hypothetical protein [Trypanosoma cruzi strain CL Brener] &gt;gi|70876800|gb|EAN90213.1| hypothetical protein, conserved [Trypanosoma cruzi]
TcCLB.503723.60	0.181917	1.65865e-25	tartrate-resistant acid phosphatase type 5 precursor [Trypanosoma cruzi strain CL Brener] &gt;gi|70875705|gb|EAN89231.1| tartrate-resistant acid phosphatase type 5 precursor, putative [Trypanosoma cruzi]
TcCLB.503999.100	0.182263	1.17894e-18	phospholipid-transporting ATPase 1-like protein [Trypanosoma cruzi strain CL Brener] &gt;gi|70878325|gb|EAN91592.1| phospholipid-transporting ATPase 1-like protein, putative [Trypanosoma cruzi]
TcCLB.508641.250	0.182381	1.12125e-20	hypothetical protein [Trypanosoma cruzi strain CL Brener] &gt;gi|70885099|gb|EAN97931.1| hypothetical protein Tc00.1047053508641.250 [Trypanosoma cruzi]
TcCLB.510799.80	0.182389	1.17913e-17	hypothetical protein [Trypanosoma cruzi strain CL Brener] &gt;gi|70874416|gb|EAN88105.1| hypothetical protein, conserved [Trypanosoma cruzi]
TcCLB.509553.50	0.182511	1.81033e-21	PIF1 helicase-like protein [Trypanosoma cruzi strain CL Brener] &gt;gi|70871893|gb|EAN85963.1| PIF1 helicase-like protein, putative [Trypanosoma cruzi]
TcCLB.508743.10	0.182521	2.17557e-16	mucin-like glycoprotein [Trypanosoma cruzi strain CL Brener] &gt;gi|70866054|gb|EAN81802.1| mucin-like glycoprotein, putative [Trypanosoma cruzi]
TcCLB.457101.20	0.182651	1.95321e-25	dynein heavy chain, cytosolic [Trypanosoma cruzi strain CL Brener] &gt;gi|70868785|gb|EAN83542.1| dynein heavy chain, cytosolic, putative [Trypanosoma cruzi]
TcCLB.473755.9	0.182738	8.19564e-26	hypothetical protein [Trypanosoma cruzi strain CL Brener] &gt;gi|70863102|gb|EAN81000.1| hypothetical protein, conserved [Trypanosoma cruzi]
TcCLB.510941.10	0.183	1.52951e-20	hypothetical protein [Trypanosoma cruzi strain CL Brener] &gt;gi|70868720|gb|EAN83496.1| hypothetical protein, conserved [Trypanosoma cruzi]
TcCLB.508139.20	0.183031	6.66912e-25	dispersed gene family protein 1 (DGF-1) [Trypanosoma cruzi strain CL Brener] &gt;gi|70885792|gb|EAN98596.1| dispersed gene family protein 1 (DGF-1), putative [Trypanosoma cruzi]
TcCLB.507297.30	0.183065	2.22379e-19	metacaspase [Trypanosoma cruzi strain CL Brener] &gt;gi|70867099|gb|EAN82387.1| metacaspase, putative [Trypanosoma cruzi]
TcCLB.509005.50	0.183172	2.04116e-18	hypothetical protein [Trypanosoma cruzi strain CL Brener] &gt;gi|70872882|gb|EAN86784.1| hypothetical protein, conserved [Trypanosoma cruzi]
TcCLB.511817.40	0.183353	5.46938e-16	NADH-cytochrome B5 reductase [Trypanosoma cruzi strain CL Brener] &gt;gi|70884649|gb|EAN97500.1| NADH-cytochrome B5 reductase, putative [Trypanosoma cruzi]
TcCLB.424771.10	0.183391	4.70946e-14	retrotransposon hot spot (RHS) protein [Trypanosoma cruzi strain CL Brener] &gt;gi|70860053|gb|EAN80786.1| retrotransposon hot spot (RHS) protein, putative [Trypanosoma cruzi]
TcCLB.507623.125	0.183818	4.11308e-09	hypothetical protein [Trypanosoma cruzi strain CL Brener] &gt;gi|70877856|gb|EAN91162.1| hypothetical protein, conserved [Trypanosoma cruzi]
TcCLB.505949.80	0.184013	1.06547e-18	mucin-associated surface protein (MASP) [Trypanosoma cruzi strain CL Brener] &gt;gi|70877345|gb|EAN90701.1| mucin-associated surface protein (MASP), putative [Trypanosoma cruzi]
TcCLB.508741.90	0.184242	3.31159e-22	hypothetical protein [Trypanosoma cruzi strain CL Brener] &gt;gi|70886410|gb|EAN99192.1| hypothetical protein Tc00.1047053508741.90 [Trypanosoma cruzi]
TcCLB.506479.120	0.184477	4.64679e-29	homocysteine S-methyltransferase [Trypanosoma cruzi strain CL Brener] &gt;gi|70879055|gb|EAN92259.1| homocysteine S-methyltransferase, putative [Trypanosoma cruzi]
TcCLB.506913.20	0.184747	5.44021e-20	protein kinase, putative [Trypanosoma cruzi] &gt;gi|557859334|gb|ESS62772.1| protein kinase [Trypanosoma cruzi Dm28c]
TcCLB.509561.60	0.185154	7.85878e-18	hypothetical protein [Trypanosoma cruzi strain CL Brener] &gt;gi|70877353|gb|EAN90708.1| hypothetical protein, conserved [Trypanosoma cruzi]
TcCLB.509287.80	0.185347	1.88182e-20	trans-sialidase [Trypanosoma cruzi strain CL Brener] &gt;gi|70885390|gb|EAN98211.1| trans-sialidase, putative [Trypanosoma cruzi]
TcCLB.506195.110	0.18535	4.18711e-41	malate dehydrogenase [Trypanosoma cruzi strain CL Brener] &gt;gi|70884391|gb|EAN97253.1| malate dehydrogenase, putative [Trypanosoma cruzi]
TcCLB.504115.10	0.185426	2.48259e-22	trans-sialidase [Trypanosoma cruzi strain CL Brener] &gt;gi|70882928|gb|EAN95868.1| trans-sialidase, putative [Trypanosoma cruzi]
TcCLB.506199.5	0.185588	0.000171332	DNA-directed RNA polymerase subunit [Trypanosoma cruzi strain CL Brener] &gt;gi|71411599|ref|XP_808042.1| DNA-directed RNA polymerase subunit [Trypanosoma cruzi strain CL Brener] &gt;gi|71411605|ref|XP_808045.1| DNA-directed RNA polymerase subunit [Trypanosoma cruzi strain CL Brener] &gt;gi|71411609|ref|XP_808047.1| DNA-directed RNA polymerase subunit [Trypanosoma cruzi strain CL Brener] &gt;gi|7…
TcCLB.507049.179	0.185758	2.83807e-15	hypothetical protein [Trypanosoma cruzi strain CL Brener] &gt;gi|70881561|gb|EAN94583.1| hypothetical protein, conserved [Trypanosoma cruzi]
TcCLB.506985.50	0.185758	5.03211e-27	hypothetical protein [Trypanosoma cruzi strain CL Brener] &gt;gi|70872230|gb|EAN86247.1| hypothetical protein, conserved [Trypanosoma cruzi]
TcCLB.506853.50	0.185834	9.65202e-28	2-oxoisovalerate dehydrogenase alpha subunit [Trypanosoma cruzi strain CL Brener] &gt;gi|70872280|gb|EAN86288.1| 2-oxoisovalerate dehydrogenase alpha subunit, putative [Trypanosoma cruzi]
TcCLB.507159.90	0.185952	0.000146431	DNA-directed RNA polymerase subunit [Trypanosoma cruzi strain CL Brener] &gt;gi|71411599|ref|XP_808042.1| DNA-directed RNA polymerase subunit [Trypanosoma cruzi strain CL Brener] &gt;gi|71411605|ref|XP_808045.1| DNA-directed RNA polymerase subunit [Trypanosoma cruzi strain CL Brener] &gt;gi|71411609|ref|XP_808047.1| DNA-directed RNA polymerase subunit [Trypanosoma cruzi strain CL Brener] &gt;gi|7…
TcCLB.507031.29	0.186046	4.16923e-11	nucleosome assembly protein [Trypanosoma cruzi strain CL Brener] &gt;gi|70882440|gb|EAN95410.1| nucleosome assembly protein, putative [Trypanosoma cruzi]
TcCLB.510889.320	0.186102	2.3772e-22	hypothetical protein [Trypanosoma cruzi strain CL Brener] &gt;gi|20043127|gb|AAM08907.1|AC113259_7 TC3_47I12.7 [Trypanosoma cruzi] &gt;gi|70886252|gb|EAN99039.1| hypothetical protein, conserved [Trypanosoma cruzi]
TcCLB.507491.151	0.186564	3.30472e-14	flagellar calcium-binding protein [Trypanosoma cruzi strain CL Brener] &gt;gi|70882163|gb|EAN95148.1| flagellar calcium-binding protein, putative [Trypanosoma cruzi]
TcCLB.506789.280	0.186728	4.65319e-33	methylthioadenosine phosphorylase [Trypanosoma cruzi strain CL Brener] &gt;gi|70885249|gb|EAN98076.1| methylthioadenosine phosphorylase, putative [Trypanosoma cruzi] &gt;gi|407858997|gb|EKG06905.1| methylthioadenosine phosphorylase, putative [Trypanosoma cruzi]
TcCLB.506981.10	0.186837	7.14981e-20	dispersed gene family protein 1 (DGF-1) [Trypanosoma cruzi strain CL Brener] &gt;gi|70865279|gb|EAN81462.1| dispersed gene family protein 1 (DGF-1), putative [Trypanosoma cruzi]
TcCLB.511825.63	0.186867	3.12781e-07	peptidyl-prolyl cis-trans isomerase [Trypanosoma cruzi strain CL Brener] &gt;gi|70881639|gb|EAN94656.1| peptidyl-prolyl cis-trans isomerase, putative [Trypanosoma cruzi]
TcCLB.506793.60	0.187041	1.29254e-27	hypothetical protein [Trypanosoma cruzi strain CL Brener] &gt;gi|70877204|gb|EAN90575.1| hypothetical protein, conserved [Trypanosoma cruzi]
TcCLB.508737.150	0.187118	3.58523e-23	mitochondrial carrier protein [Trypanosoma cruzi strain CL Brener] &gt;gi|70882884|gb|EAN95827.1| mitochondrial carrier protein, putative [Trypanosoma cruzi]
TcCLB.509875.180	0.187267	5.72111e-26	hypothetical protein [Trypanosoma cruzi strain CL Brener] &gt;gi|70885406|gb|EAN98226.1| hypothetical protein Tc00.1047053509875.180 [Trypanosoma cruzi]
TcCLB.509601.5	0.187323	1.84834e-25	mannosyl-oligosaccharide 1,2-alpha-mannosidase IB [Trypanosoma cruzi strain CL Brener] &gt;gi|70865551|gb|EAN81570.1| mannosyl-oligosaccharide 1,2-alpha-mannosidase IB, putative [Trypanosoma cruzi]
TcCLB.508881.120	0.187342	3.6764e-23	prefoldin [Trypanosoma cruzi strain CL Brener] &gt;gi|70880649|gb|EAN93733.1| prefoldin, putative [Trypanosoma cruzi]
TcCLB.479847.20	0.187438	8.39678e-13	retrotransposon hot spot (RHS) protein [Trypanosoma cruzi strain CL Brener] &gt;gi|70864873|gb|EAN81330.1| retrotransposon hot spot (RHS) protein, putative [Trypanosoma cruzi]
TcCLB.511825.69	0.187683	6.00829e-06	cyclophilin [Trypanosoma cruzi strain CL Brener] &gt;gi|9587354|gb|AAF89277.1|AF286342_1 cyclophilin [Trypanosoma cruzi] &gt;gi|70881637|gb|EAN94654.1| cyclophilin, putative [Trypanosoma cruzi]
TcCLB.508543.110	0.187926	3.21593e-23	hypothetical protein [Trypanosoma cruzi strain CL Brener] &gt;gi|70882530|gb|EAN95494.1| hypothetical protein, conserved [Trypanosoma cruzi]
TcCLB.506475.120	0.188146	1.14309e-22	hypothetical protein [Trypanosoma cruzi strain CL Brener] &gt;gi|70882373|gb|EAN95346.1| hypothetical protein, conserved [Trypanosoma cruzi]
TcCLB.508505.40	0.188162	1.41525e-19	hypothetical protein [Trypanosoma cruzi strain CL Brener] &gt;gi|70872587|gb|EAN86540.1| hypothetical protein, conserved [Trypanosoma cruzi]
TcCLB.511855.10	0.188244	5.25227e-18	trans-sialidase [Trypanosoma cruzi strain CL Brener] &gt;gi|70874465|gb|EAN88146.1| trans-sialidase, putative [Trypanosoma cruzi]
TcCLB.510519.10	0.18825	2.42469e-23	hypothetical protein [Trypanosoma cruzi strain CL Brener] &gt;gi|70877518|gb|EAN90853.1| hypothetical protein Tc00.1047053510519.10 [Trypanosoma cruzi]
TcCLB.510065.40	0.188466	1.14856e-18	hypothetical protein [Trypanosoma cruzi strain CL Brener] &gt;gi|70870295|gb|EAN84673.1| hypothetical protein, conserved [Trypanosoma cruzi]
TcCLB.503847.20	0.188755	2.41805e-13	myosin heavy chain [Trypanosoma cruzi strain CL Brener] &gt;gi|70874555|gb|EAN88224.1| myosin heavy chain, putative [Trypanosoma cruzi]
TcCLB.511301.120	0.188778	6.14662e-24	hypothetical protein [Trypanosoma cruzi strain CL Brener] &gt;gi|70880548|gb|EAN93639.1| hypothetical protein, conserved [Trypanosoma cruzi]
TcCLB.511897.28	0.18879	6.00415e-14	hypothetical protein [Trypanosoma cruzi strain CL Brener] &gt;gi|70865621|gb|EAN81605.1| hypothetical protein, conserved [Trypanosoma cruzi]
TcCLB.509539.44	0.188851	3.75213e-21	hypothetical protein [Trypanosoma cruzi strain CL Brener] &gt;gi|70873046|gb|EAN86922.1| hypothetical protein, conserved [Trypanosoma cruzi]
TcCLB.506789.240	0.18888	4.85846e-23	hypothetical protein [Trypanosoma cruzi strain CL Brener] &gt;gi|70885246|gb|EAN98073.1| hypothetical protein, conserved [Trypanosoma cruzi]
TcCLB.507771.60	0.188971	3.07685e-23	hypothetical protein [Trypanosoma cruzi strain CL Brener] &gt;gi|70876859|gb|EAN90266.1| hypothetical protein, conserved [Trypanosoma cruzi]
TcCLB.509799.100	0.188993	1.49378e-14	hypothetical protein [Trypanosoma cruzi strain CL Brener] &gt;gi|70879151|gb|EAN92348.1| hypothetical protein, conserved [Trypanosoma cruzi]
TcCLB.506727.60	0.189037	1.6134e-27	hypothetical protein [Trypanosoma cruzi strain CL Brener] &gt;gi|70876094|gb|EAN89579.1| hypothetical protein, conserved [Trypanosoma cruzi]
TcCLB.507159.50	0.189067	7.49155e-05	hypothetical protein [Trypanosoma cruzi strain CL Brener] &gt;gi|71411595|ref|XP_808040.1| hypothetical protein [Trypanosoma cruzi strain CL Brener] &gt;gi|70872160|gb|EAN86187.1| hypothetical protein, conserved [Trypanosoma cruzi] &gt;gi|70872162|gb|EAN86189.1| hypothetical protein, conserved [Trypanosoma cruzi]
TcCLB.511907.110	0.189318	9.24872e-08	fatty acid transporter protein-like [Trypanosoma cruzi strain CL Brener] &gt;gi|70884614|gb|EAN97467.1| fatty acid transporter protein-like, putative [Trypanosoma cruzi]
TcCLB.506257.80	0.189619	7.71465e-27	hypothetical protein [Trypanosoma cruzi strain CL Brener] &gt;gi|70873289|gb|EAN87129.1| hypothetical protein, conserved [Trypanosoma cruzi]
TcCLB.507949.154	0.189899	1.71165e-19	hypothetical protein [Trypanosoma cruzi strain CL Brener] &gt;gi|70882343|gb|EAN95318.1| hypothetical protein, conserved [Trypanosoma cruzi]
TcCLB.504741.90	0.1899	1.95868e-17	hypothetical protein [Trypanosoma cruzi strain CL Brener] &gt;gi|70882992|gb|EAN95929.1| hypothetical protein, conserved [Trypanosoma cruzi]
TcCLB.504105.170	0.189964	2.90426e-25	hypothetical protein [Trypanosoma cruzi strain CL Brener] &gt;gi|70885016|gb|EAN97852.1| hypothetical protein, conserved [Trypanosoma cruzi]
TcCLB.503593.30	0.190009	2.29371e-21	hypothetical protein [Trypanosoma cruzi strain CL Brener] &gt;gi|70873844|gb|EAN87609.1| hypothetical protein, conserved [Trypanosoma cruzi]
TcCLB.511819.50	0.190154	5.48688e-13	hypothetical protein [Trypanosoma cruzi strain CL Brener] &gt;gi|70876873|gb|EAN90279.1| hypothetical protein, conserved [Trypanosoma cruzi]
TcCLB.509023.60	0.190161	1.19623e-25	hypothetical protein [Trypanosoma cruzi strain CL Brener] &gt;gi|70882200|gb|EAN95182.1| hypothetical protein, conserved [Trypanosoma cruzi]
TcCLB.506959.110	0.190177	2.49925e-25	hypothetical protein [Trypanosoma cruzi strain CL Brener] &gt;gi|70879086|gb|EAN92288.1| hypothetical protein, conserved [Trypanosoma cruzi]
TcCLB.507601.90	0.190212	3.13644e-18	hypothetical protein [Trypanosoma cruzi strain CL Brener] &gt;gi|70877259|gb|EAN90625.1| hypothetical protein, conserved [Trypanosoma cruzi]
TcCLB.506195.290	0.190369	2.97328e-36	hypothetical protein [Trypanosoma cruzi strain CL Brener] &gt;gi|70884409|gb|EAN97271.1| hypothetical protein, conserved [Trypanosoma cruzi]
TcCLB.508965.90	0.19038	6.14676e-26	hypothetical protein [Trypanosoma cruzi strain CL Brener] &gt;gi|70880176|gb|EAN93292.1| hypothetical protein, conserved [Trypanosoma cruzi]
TcCLB.509045.20	0.190692	1.50213e-33	co-chaperone GrpE [Trypanosoma cruzi strain CL Brener] &gt;gi|70866076|gb|EAN81815.1| co-chaperone GrpE, putative [Trypanosoma cruzi]
TcCLB.509555.10	0.190748	7.04715e-21	hypothetical protein [Trypanosoma cruzi strain CL Brener] &gt;gi|70871465|gb|EAN85608.1| hypothetical protein Tc00.1047053509555.10 [Trypanosoma cruzi]
TcCLB.511239.120	0.191075	1.63108e-22	hypothetical protein [Trypanosoma cruzi strain CL Brener] &gt;gi|70879360|gb|EAN92542.1| hypothetical protein, conserved [Trypanosoma cruzi]
TcCLB.509937.110	0.19128	1.48383e-22	hypothetical protein [Trypanosoma cruzi strain CL Brener] &gt;gi|70882594|gb|EAN95553.1| hypothetical protein, conserved [Trypanosoma cruzi]
TcCLB.511901.30	0.19138	2.59883e-17	hypothetical protein [Trypanosoma cruzi strain CL Brener] &gt;gi|70867761|gb|EAN82818.1| hypothetical protein, conserved [Trypanosoma cruzi]
TcCLB.506195.250	0.191444	4.75472e-33	hypothetical protein [Trypanosoma cruzi strain CL Brener] &gt;gi|70884405|gb|EAN97267.1| hypothetical protein, conserved [Trypanosoma cruzi]
TcCLB.506321.320	0.191501	1.94265e-21	hypothetical protein [Trypanosoma cruzi strain CL Brener] &gt;gi|70884706|gb|EAN97555.1| hypothetical protein, conserved [Trypanosoma cruzi]
TcCLB.507949.10	0.19164	5.423e-26	chaperone DnaJ protein [Trypanosoma cruzi strain CL Brener] &gt;gi|70882328|gb|EAN95303.1| chaperone DnaJ protein, putative [Trypanosoma cruzi]
TcCLB.506711.10	0.191668	5.90266e-23	hypothetical protein [Trypanosoma cruzi strain CL Brener] &gt;gi|70868165|gb|EAN83100.1| hypothetical protein, conserved [Trypanosoma cruzi]
TcCLB.507821.10	0.191751	4.1112e-19	trans-sialidase [Trypanosoma cruzi strain CL Brener] &gt;gi|70878584|gb|EAN91826.1| trans-sialidase, putative [Trypanosoma cruzi]
TcCLB.508741.50	0.191774	4.46252e-19	mucin TcSMUGS [Trypanosoma cruzi strain CL Brener] &gt;gi|70886406|gb|EAN99188.1| mucin TcSMUGS, putative [Trypanosoma cruzi]
TcCLB.510729.240	0.191917	2.62109e-17	hypothetical protein [Trypanosoma cruzi strain CL Brener] &gt;gi|70884157|gb|EAN97031.1| hypothetical protein, conserved [Trypanosoma cruzi]
TcCLB.504105.180	0.191953	1.90282e-19	hypothetical protein [Trypanosoma cruzi strain CL Brener] &gt;gi|70885017|gb|EAN97853.1| hypothetical protein, conserved [Trypanosoma cruzi]
TcCLB.509799.130	0.192013	2.96743e-14	hypothetical protein [Trypanosoma cruzi strain CL Brener] &gt;gi|70879154|gb|EAN92351.1| hypothetical protein, conserved [Trypanosoma cruzi]
TcCLB.506257.10	0.192101	2.35555e-22	DNA/RNA non-specific endonuclease protein-like [Trypanosoma cruzi strain CL Brener] &gt;gi|70873285|gb|EAN87125.1| DNA/RNA non-specific endonuclease protein-like, putative [Trypanosoma cruzi]
TcCLB.511809.135	0.192173	4.66331e-37	histone H2A [Trypanosoma cruzi strain CL Brener] &gt;gi|71649899|ref|XP_813660.1| histone H2A [Trypanosoma cruzi strain CL Brener] &gt;gi|71649998|ref|XP_813706.1| histone H2A [Trypanosoma cruzi strain CL Brener] &gt;gi|71650026|ref|XP_813720.1| histone H2A [Trypanosoma cruzi strain CL Brener] &gt;gi|71664768|ref|XP_819361.1| histone H2A [Trypanosoma cruzi strain CL Brener] &gt;gi|71664800|ref|XP…
TcCLB.506193.10	0.192289	1.04458e-25	hypothetical protein [Trypanosoma cruzi strain CL Brener] &gt;gi|70872896|gb|EAN86796.1| hypothetical protein, conserved [Trypanosoma cruzi]
TcCLB.509721.60	0.192386	1.45725e-22	poly(ADP-ribose) polymerase [Trypanosoma cruzi strain CL Brener] &gt;gi|70872402|gb|EAN86387.1| poly(ADP-ribose) polymerase, putative [Trypanosoma cruzi]
TcCLB.510357.40	0.192513	2.37851e-26	hypothetical protein [Trypanosoma cruzi strain CL Brener] &gt;gi|70876565|gb|EAN90003.1| hypothetical protein, conserved [Trypanosoma cruzi]
TcCLB.506149.29	0.192523	6.74513e-08	hypothetical protein [Trypanosoma cruzi strain CL Brener] &gt;gi|70866601|gb|EAN82072.1| hypothetical protein, conserved [Trypanosoma cruzi]
TcCLB.510889.30	0.192547	6.60699e-25	kinase [Trypanosoma cruzi strain CL Brener] &gt;gi|9754913|gb|AAF98136.1|AF242860_3 NPK-1 protein kinase-like protein [Trypanosoma cruzi] &gt;gi|2984701|gb|AAC08005.1| NPK-1 protein kinase homolog [Trypanosoma cruzi] &gt;gi|70886233|gb|EAN99020.1| kinase, putative [Trypanosoma cruzi]
TcCLB.504069.56	0.192644	2.93457e-23	60S ribosomal protein L37a [Trypanosoma cruzi strain CL Brener] &gt;gi|71420531|ref|XP_811520.1| 60S ribosomal protein L37a [Trypanosoma cruzi strain CL Brener] &gt;gi|71665084|ref|XP_819516.1| ribosomal proteins L37 [Trypanosoma cruzi strain CL Brener] &gt;gi|70872394|gb|EAN86380.1| 60S ribosomal protein L37a, putative [Trypanosoma cruzi] &gt;gi|70876191|gb|EAN89669.1| 60S ribosomal protein L37a…
TcCLB.506669.10	0.192645	2.58375e-14	hypothetical protein Tc00.1047053505757.10 [Trypanosoma cruzi strain CL Brener] &gt;gi|71403874|ref|XP_804692.1| hypothetical protein [Trypanosoma cruzi strain CL Brener] &gt;gi|70867626|gb|EAN82729.1| hypothetical protein, conserved [Trypanosoma cruzi] &gt;gi|70867798|gb|EAN82841.1| hypothetical protein, conserved [Trypanosoma cruzi]
TcCLB.508739.40	0.192938	3.65736e-31	hypothetical protein [Trypanosoma cruzi strain CL Brener] &gt;gi|70881018|gb|EAN94074.1| hypothetical protein, conserved [Trypanosoma cruzi]
TcCLB.511239.30	0.193012	4.19185e-23	hypothetical protein [Trypanosoma cruzi strain CL Brener] &gt;gi|70879353|gb|EAN92535.1| hypothetical protein, conserved [Trypanosoma cruzi]
TcCLB.511865.40	0.193105	1.16872e-23	hypothetical protein [Trypanosoma cruzi strain CL Brener] &gt;gi|70873430|gb|EAN87249.1| hypothetical protein, conserved [Trypanosoma cruzi]
TcCLB.507773.60	0.193529	1.2222e-26	phosphoribosylpyrophosphate synthetase, putative [Trypanosoma cruzi]
TcCLB.509935.20	0.193601	1.37066e-34	hypothetical protein [Trypanosoma cruzi strain CL Brener] &gt;gi|70865870|gb|EAN81715.1| hypothetical protein, conserved [Trypanosoma cruzi]
TcCLB.509567.60	0.193681	1.91675e-25	hypothetical protein [Trypanosoma cruzi strain CL Brener] &gt;gi|70871692|gb|EAN85796.1| hypothetical protein Tc00.1047053509567.60 [Trypanosoma cruzi]
TcCLB.510265.14	0.193858	3.77857e-15	hypothetical protein [Trypanosoma cruzi strain CL Brener] &gt;gi|70878752|gb|EAN91980.1| hypothetical protein, conserved [Trypanosoma cruzi]
TcCLB.508859.109	0.193894	8.54378e-24	exosome complex exonuclease [Trypanosoma cruzi strain CL Brener] &gt;gi|70876819|gb|EAN90230.1| exosome complex exonuclease, putative [Trypanosoma cruzi]
TcCLB.509569.110	0.193923	2.57133e-25	carrier protein [Trypanosoma cruzi strain CL Brener] &gt;gi|70880002|gb|EAN93130.1| carrier protein, putative [Trypanosoma cruzi]
TcCLB.508981.20	0.193963	1.50769e-23	hypothetical protein [Trypanosoma cruzi strain CL Brener] &gt;gi|70870163|gb|EAN84568.1| hypothetical protein, conserved [Trypanosoma cruzi]
TcCLB.507513.80	0.193964	1.46291e-22	hypothetical protein [Trypanosoma cruzi strain CL Brener] &gt;gi|70875470|gb|EAN89021.1| hypothetical protein, conserved [Trypanosoma cruzi]
TcCLB.508507.40	0.19397	5.9686e-14	hypothetical protein [Trypanosoma cruzi strain CL Brener] &gt;gi|70871636|gb|EAN85748.1| hypothetical protein, conserved [Trypanosoma cruzi]
TcCLB.510941.20	0.194127	6.95268e-17	hypothetical protein [Trypanosoma cruzi strain CL Brener] &gt;gi|70868721|gb|EAN83497.1| hypothetical protein, conserved [Trypanosoma cruzi]
TcCLB.506985.10	0.194151	3.62086e-21	hypothetical protein [Trypanosoma cruzi strain CL Brener] &gt;gi|70872226|gb|EAN86243.1| hypothetical protein, conserved [Trypanosoma cruzi]
TcCLB.510357.80	0.194333	3.87783e-22	hypothetical protein [Trypanosoma cruzi strain CL Brener] &gt;gi|70876569|gb|EAN90007.1| hypothetical protein, conserved [Trypanosoma cruzi]
TcCLB.511859.130	0.19435	1.04545e-21	mucin-like glycoprotein [Trypanosoma cruzi strain CL Brener] &gt;gi|70880354|gb|EAN93457.1| mucin-like glycoprotein, putative [Trypanosoma cruzi]
TcCLB.509937.190	0.194382	1.39247e-22	hypothetical protein [Trypanosoma cruzi strain CL Brener] &gt;gi|70882602|gb|EAN95561.1| hypothetical protein, conserved [Trypanosoma cruzi]
TcCLB.509991.90	0.194392	1.12981e-22	RNA editing complex protein MP90 [Trypanosoma cruzi strain CL Brener] &gt;gi|70875942|gb|EAN89443.1| RNA editing complex protein MP90, putative [Trypanosoma cruzi]
TcCLB.508741.160	0.194563	5.83773e-25	hypothetical protein [Trypanosoma cruzi strain CL Brener] &gt;gi|70886415|gb|EAN99197.1| hypothetical protein, conserved [Trypanosoma cruzi]
TcCLB.504105.190	0.194609	5.1857e-18	hypothetical protein [Trypanosoma cruzi strain CL Brener] &gt;gi|70885018|gb|EAN97854.1| hypothetical protein, conserved [Trypanosoma cruzi]
TcCLB.503917.28	0.194647	1.82196e-17	hypothetical protein [Trypanosoma cruzi strain CL Brener] &gt;gi|70871853|gb|EAN85929.1| hypothetical protein, conserved [Trypanosoma cruzi]
TcCLB.506443.70	0.194779	5.94542e-30	glutathione-S-transferase/glutaredoxin [Trypanosoma cruzi strain CL Brener] &gt;gi|7304734|gb|AAF40169.2|AF223386_1 putative glutathione-s-transferase/glutaredoxin [Trypanosoma cruzi] &gt;gi|70880621|gb|EAN93707.1| glutathione-S-transferase/glutaredoxin, putative [Trypanosoma cruzi]
TcCLB.508543.180	0.194818	6.33265e-22	hypothetical protein [Trypanosoma cruzi strain CL Brener] &gt;gi|70882536|gb|EAN95500.1| hypothetical protein, conserved [Trypanosoma cruzi]
TcCLB.406929.10	0.194939	3.44968e-21
TcCLB.505999.40	0.194943	4.58385e-24	DNA repair protein BRCA2 [Trypanosoma cruzi strain CL Brener] &gt;gi|70881157|gb|EAN94204.1| DNA repair protein BRCA2, putative [Trypanosoma cruzi]
TcCLB.509505.30	0.194969	1.14653e-18	10 kDa heat shock protein [Trypanosoma cruzi strain CL Brener] &gt;gi|70871761|gb|EAN85852.1| 10 kDa heat shock protein, putative [Trypanosoma cruzi]
TcCLB.511667.20	0.194995	4.98369e-23	retrotransposon hot spot (RHS) protein [Trypanosoma cruzi strain CL Brener] &gt;gi|70881070|gb|EAN94122.1| retrotransposon hot spot (RHS) protein, putative [Trypanosoma cruzi]
TcCLB.511459.50	0.195201	6.52223e-24	hypothetical protein [Trypanosoma cruzi strain CL Brener] &gt;gi|70870388|gb|EAN84747.1| hypothetical protein, conserved [Trypanosoma cruzi]
TcCLB.507723.100	0.19526	3.25044e-16	cytochrome c oxidase subunit IX [Trypanosoma cruzi strain CL Brener] &gt;gi|70881788|gb|EAN94795.1| cytochrome c oxidase subunit IX, putative [Trypanosoma cruzi]
TcCLB.508263.10	0.195556	6.03515e-25	hypothetical protein [Trypanosoma cruzi strain CL Brener] &gt;gi|70869335|gb|EAN83940.1| hypothetical protein Tc00.1047053508263.10 [Trypanosoma cruzi]
TcCLB.509663.20	0.195682	2.71192e-27	hypothetical protein [Trypanosoma cruzi strain CL Brener] &gt;gi|70877422|gb|EAN90767.1| hypothetical protein, conserved [Trypanosoma cruzi]
TcCLB.511817.110	0.195696	9.56736e-07	hypothetical protein [Trypanosoma cruzi strain CL Brener] &gt;gi|70884656|gb|EAN97507.1| hypothetical protein, conserved [Trypanosoma cruzi]
TcCLB.506791.70	0.195897	3.27565e-26	nitroreductase [Trypanosoma cruzi strain CL Brener] &gt;gi|70876983|gb|EAN90375.1| nitroreductase, putative [Trypanosoma cruzi]
TcCLB.511837.80	0.195905	4.35059e-08	hypothetical protein [Trypanosoma cruzi strain CL Brener] &gt;gi|70876727|gb|EAN90148.1| hypothetical protein, conserved [Trypanosoma cruzi]
TcCLB.510679.40	0.196119	5.06096e-33	hypothetical protein [Trypanosoma cruzi strain CL Brener] &gt;gi|70871060|gb|EAN85276.1| hypothetical protein Tc00.1047053510679.40 [Trypanosoma cruzi]
TcCLB.506789.352	0.196295	3.67939e-19	hypothetical protein [Trypanosoma cruzi strain CL Brener] &gt;gi|70885258|gb|EAN98085.1| hypothetical protein, conserved [Trypanosoma cruzi]
TcCLB.508441.94	0.196535	1.0605e-18	mucin TcMUCII [Trypanosoma cruzi strain CL Brener] &gt;gi|70876318|gb|EAN89784.1| mucin TcMUCII, putative [Trypanosoma cruzi]
TcCLB.508065.40	0.196669	6.85179e-24	hypothetical protein [Trypanosoma cruzi strain CL Brener] &gt;gi|70875038|gb|EAN88649.1| hypothetical protein, conserved [Trypanosoma cruzi]
TcCLB.503809.100	0.196704	1.01995e-11	GUP1 [Trypanosoma cruzi strain CL Brener] &gt;gi|70879709|gb|EAN92862.1| GUP1, putative [Trypanosoma cruzi]
TcCLB.507615.19	0.196923	5.64128e-16	microtubule-associated protein Gb4 [Trypanosoma cruzi strain CL Brener] &gt;gi|70880867|gb|EAN93936.1| microtubule-associated protein Gb4, putative [Trypanosoma cruzi]
TcCLB.506303.10	0.197086	2.3035e-21	hypothetical protein [Trypanosoma cruzi strain CL Brener] &gt;gi|70880869|gb|EAN93937.1| hypothetical protein, conserved [Trypanosoma cruzi]
TcCLB.506959.64	0.197173	9.76016e-23	short-chain dehydrogenase [Trypanosoma cruzi strain CL Brener] &gt;gi|70879090|gb|EAN92292.1| short-chain dehydrogenase, putative [Trypanosoma cruzi]
TcCLB.508741.360	0.197492	3.00465e-27	hypothetical protein [Trypanosoma cruzi strain CL Brener] &gt;gi|70886434|gb|EAN99216.1| hypothetical protein, conserved [Trypanosoma cruzi]
TcCLB.509395.100	0.197936	1.43231e-24	cytochrome b-domain protein [Trypanosoma cruzi strain CL Brener] &gt;gi|70879607|gb|EAN92766.1| cytochrome b-domain protein, putative [Trypanosoma cruzi]
TcCLB.509569.94	0.198078	7.81467e-25	hypothetical protein [Trypanosoma cruzi strain CL Brener] &gt;gi|70880010|gb|EAN93138.1| hypothetical protein, conserved [Trypanosoma cruzi]
TcCLB.508607.60	0.198214	6.94134e-24	beta galactofuranosyl glycosyltransferase [Trypanosoma cruzi strain CL Brener] &gt;gi|70879935|gb|EAN93069.1| beta galactofuranosyl glycosyltransferase, putative [Trypanosoma cruzi]
TcCLB.510187.30	0.198267	7.73779e-37	tyrosine aminotransferase [Trypanosoma cruzi strain CL Brener] &gt;gi|71659495|ref|XP_821469.1| tyrosine aminotransferase [Trypanosoma cruzi strain CL Brener] &gt;gi|71659497|ref|XP_821470.1| tyrosine aminotransferase [Trypanosoma cruzi strain CL Brener] &gt;gi|70886849|gb|EAN99617.1| tyrosine aminotransferase [Trypanosoma cruzi] &gt;gi|70886850|gb|EAN99618.1| tyrosine aminotransferase [Trypanoso…
TcCLB.508023.140	0.198287	2.95538e-23	dispersed gene family protein 1 (DGF-1) [Trypanosoma cruzi strain CL Brener] &gt;gi|70882815|gb|EAN95762.1| dispersed gene family protein 1 (DGF-1), putative [Trypanosoma cruzi]
TcCLB.509207.11	0.198496	1.52193e-27	histone H2A [Trypanosoma cruzi strain CL Brener] &gt;gi|71649899|ref|XP_813660.1| histone H2A [Trypanosoma cruzi strain CL Brener] &gt;gi|71649998|ref|XP_813706.1| histone H2A [Trypanosoma cruzi strain CL Brener] &gt;gi|71650026|ref|XP_813720.1| histone H2A [Trypanosoma cruzi strain CL Brener] &gt;gi|71664768|ref|XP_819361.1| histone H2A [Trypanosoma cruzi strain CL Brener] &gt;gi|71664800|ref|XP…
TcCLB.507949.40	0.198903	2.30782e-20	hypothetical protein [Trypanosoma cruzi strain CL Brener] &gt;gi|70882330|gb|EAN95305.1| hypothetical protein, conserved [Trypanosoma cruzi]
TcCLB.511769.10	0.198947	3.16357e-17	hypothetical protein [Trypanosoma cruzi strain CL Brener] &gt;gi|70871353|gb|EAN85517.1| hypothetical protein Tc00.1047053511769.10 [Trypanosoma cruzi]
TcCLB.509295.50	0.199009	2.06553e-11	beta galactofuranosyl glycosyltransferase [Trypanosoma cruzi strain CL Brener] &gt;gi|70879843|gb|EAN92985.1| beta galactofuranosyl glycosyltransferase, putative [Trypanosoma cruzi]
TcCLB.506959.130	0.199138	1.85199e-37	60S ribosomal protein L30 [Trypanosoma cruzi strain CL Brener] &gt;gi|71650905|ref|XP_814141.1| 60S ribosomal protein L30 [Trypanosoma cruzi strain CL Brener] &gt;gi|70875274|gb|EAN88850.1| 60S ribosomal protein L30, putative [Trypanosoma cruzi] &gt;gi|70879088|gb|EAN92290.1| 60S ribosomal protein L30, putative [Trypanosoma cruzi]
TcCLB.440363.19	0.199147	2.06365e-22	hypothetical protein [Trypanosoma cruzi strain CL Brener] &gt;gi|70863421|gb|EAN81041.1| hypothetical protein, conserved [Trypanosoma cruzi]
TcCLB.510299.20	0.199206	3.22711e-24	hypothetical protein [Trypanosoma cruzi strain CL Brener] &gt;gi|70871581|gb|EAN85703.1| hypothetical protein, conserved [Trypanosoma cruzi]
TcCLB.506241.19	0.199293	4.11114e-19	dispersed gene family protein 1 (DGF-1) [Trypanosoma cruzi strain CL Brener] &gt;gi|70883114|gb|EAN96044.1| dispersed gene family protein 1 (DGF-1), putative [Trypanosoma cruzi]
TcCLB.511907.190	0.199341	3.54445e-06	hypothetical protein [Trypanosoma cruzi strain CL Brener] &gt;gi|70884618|gb|EAN97471.1| hypothetical protein Tc00.1047053511907.190 [Trypanosoma cruzi]
TcCLB.509179.220	0.199491	2.76069e-24	hypothetical protein [Trypanosoma cruzi strain CL Brener] &gt;gi|70881584|gb|EAN94605.1| hypothetical protein, conserved [Trypanosoma cruzi]
TcCLB.511465.20	0.19951	6.9642e-19	hypothetical protein [Trypanosoma cruzi strain CL Brener] &gt;gi|70866915|gb|EAN82266.1| hypothetical protein, conserved [Trypanosoma cruzi]
TcCLB.503917.21	0.199555	5.14905e-09	hypothetical protein [Trypanosoma cruzi strain CL Brener] &gt;gi|70871852|gb|EAN85928.1| hypothetical protein, conserved [Trypanosoma cruzi]
TcCLB.511809.140	0.199555	3.60189e-30	histone H2A [Trypanosoma cruzi strain CL Brener] &gt;gi|71649899|ref|XP_813660.1| histone H2A [Trypanosoma cruzi strain CL Brener] &gt;gi|71649998|ref|XP_813706.1| histone H2A [Trypanosoma cruzi strain CL Brener] &gt;gi|71650026|ref|XP_813720.1| histone H2A [Trypanosoma cruzi strain CL Brener] &gt;gi|71664768|ref|XP_819361.1| histone H2A [Trypanosoma cruzi strain CL Brener] &gt;gi|71664800|ref|XP…
TcCLB.506595.110	0.199666	3.93669e-22	AGP2beta-2 [Trypanosoma cruzi strain CL Brener] &gt;gi|70880212|gb|EAN93324.1| AGP2beta-2, putative [Trypanosoma cruzi]
TcCLB.509937.80	0.199708	2.55959e-20	hypothetical protein [Trypanosoma cruzi strain CL Brener] &gt;gi|70882591|gb|EAN95550.1| hypothetical protein, conserved [Trypanosoma cruzi]
TcCLB.506789.130	0.199733	7.56735e-23	double-strand-break repair protein rad21 homolog [Trypanosoma cruzi strain CL Brener] &gt;gi|70885235|gb|EAN98062.1| double-strand-break repair protein rad21 homolog, putative [Trypanosoma cruzi]
TcCLB.503809.110	0.199799	7.65373e-10	phosphatidic acid phosphatase protein [Trypanosoma cruzi strain CL Brener] &gt;gi|70879710|gb|EAN92863.1| phosphatidic acid phosphatase protein, putative [Trypanosoma cruzi]
TcCLB.508867.9	0.199834	1.99101e-18	kinesin [Trypanosoma cruzi strain CL Brener] &gt;gi|70864219|gb|EAN81164.1| kinesin, putative [Trypanosoma cruzi]
TcCLB.503823.130	0.199848	5.66515e-22	hypothetical protein [Trypanosoma cruzi strain CL Brener] &gt;gi|70880268|gb|EAN93376.1| hypothetical protein, conserved [Trypanosoma cruzi]
TcCLB.503999.80	0.199954	1.76408e-22	hypothetical protein [Trypanosoma cruzi strain CL Brener] &gt;gi|70878323|gb|EAN91590.1| hypothetical protein, conserved [Trypanosoma cruzi]
TcCLB.509213.40	0.199958	5.20591e-30	hypothetical protein [Trypanosoma cruzi strain CL Brener] &gt;gi|70878528|gb|EAN91776.1| hypothetical protein, conserved [Trypanosoma cruzi]
TcCLB.507623.50	0.200008	1.10722e-13	oxidoreductase [Trypanosoma cruzi strain CL Brener] &gt;gi|70877848|gb|EAN91154.1| oxidoreductase, putative [Trypanosoma cruzi]
TcCLB.508965.50	0.20011	1.57576e-22	hypothetical protein [Trypanosoma cruzi strain CL Brener] &gt;gi|70880172|gb|EAN93288.1| hypothetical protein, conserved [Trypanosoma cruzi]
TcCLB.503607.10	0.200328	2.37538e-22	protein kinase [Trypanosoma cruzi strain CL Brener] &gt;gi|70868757|gb|EAN83521.1| protein kinase, putative [Trypanosoma cruzi]
TcCLB.511859.170	0.2004	4.79583e-23	NADH-cytochrome B5 reductase [Trypanosoma cruzi strain CL Brener] &gt;gi|70880357|gb|EAN93460.1| NADH-cytochrome B5 reductase, putative [Trypanosoma cruzi]
TcCLB.506337.70	0.20043	2.8621e-33	2-oxoglutarate dehydrogenase E1 component [Trypanosoma cruzi strain CL Brener] &gt;gi|70880051|gb|EAN93176.1| 2-oxoglutarate dehydrogenase E1 component, putative [Trypanosoma cruzi]
TcCLB.506537.50	0.200584	8.83674e-09	retrotransposon hot spot (RHS) protein [Trypanosoma cruzi strain CL Brener] &gt;gi|70885047|gb|EAN97881.1| retrotransposon hot spot (RHS) protein, putative [Trypanosoma cruzi]
TcCLB.506507.30	0.200588	2.97215e-23	beta galactofuranosyl glycosyltransferase [Trypanosoma cruzi strain CL Brener] &gt;gi|70871681|gb|EAN85787.1| beta galactofuranosyl glycosyltransferase, putative [Trypanosoma cruzi]
TcCLB.506975.63	0.20097	5.61226e-24	hypothetical protein [Trypanosoma cruzi strain CL Brener] &gt;gi|70878517|gb|EAN91766.1| hypothetical protein, conserved [Trypanosoma cruzi]
TcCLB.506985.20	0.201155	1.35859e-24	hypothetical protein [Trypanosoma cruzi strain CL Brener] &gt;gi|70872227|gb|EAN86244.1| hypothetical protein, conserved [Trypanosoma cruzi]
TcCLB.509429.310	0.201254	5.23325e-22	hypothetical protein [Trypanosoma cruzi strain CL Brener] &gt;gi|70885507|gb|EAN98322.1| hypothetical protein, conserved [Trypanosoma cruzi]
TcCLB.508175.100	0.20128	1.96153e-33	hypothetical protein [Trypanosoma cruzi strain CL Brener] &gt;gi|70886335|gb|EAN99119.1| hypothetical protein Tc00.1047053508175.100 [Trypanosoma cruzi]
TcCLB.511823.50	0.201299	4.03528e-08	hypothetical protein [Trypanosoma cruzi strain CL Brener] &gt;gi|70870902|gb|EAN85150.1| hypothetical protein, conserved [Trypanosoma cruzi]
TcCLB.511635.10	0.201359	7.74637e-18	histone H2B [Trypanosoma cruzi strain CL Brener] &gt;gi|70868775|gb|EAN83533.1| histone H2B, putative [Trypanosoma cruzi]
TcCLB.508457.20	0.201411	1.89789e-33	hypothetical protein [Trypanosoma cruzi strain CL Brener] &gt;gi|70868136|gb|EAN83078.1| hypothetical protein, conserved [Trypanosoma cruzi]
TcCLB.505939.80	0.201442	8.21662e-09	hypothetical protein [Trypanosoma cruzi strain CL Brener] &gt;gi|70874483|gb|EAN88162.1| hypothetical protein, conserved [Trypanosoma cruzi]
TcCLB.506229.40	0.201559	2.42165e-23	leucine-rich repeat protein [Trypanosoma cruzi strain CL Brener] &gt;gi|70873721|gb|EAN87502.1| leucine-rich repeat protein, putative [Trypanosoma cruzi]
TcCLB.506791.20	0.201693	3.12698e-25	hypothetical protein [Trypanosoma cruzi strain CL Brener] &gt;gi|70876979|gb|EAN90371.1| hypothetical protein, conserved [Trypanosoma cruzi]
TcCLB.506149.20	0.201749	2.86352e-11	hypothetical protein [Trypanosoma cruzi strain CL Brener] &gt;gi|70866600|gb|EAN82071.1| hypothetical protein, conserved [Trypanosoma cruzi]
TcCLB.510339.70	0.201939	4.66578e-20	hypothetical protein [Trypanosoma cruzi strain CL Brener] &gt;gi|70875920|gb|EAN89423.1| hypothetical protein, conserved [Trypanosoma cruzi]
TcCLB.507723.60	0.202117	2.80853e-15	hypothetical protein [Trypanosoma cruzi strain CL Brener] &gt;gi|70881786|gb|EAN94793.1| hypothetical protein Tc00.1047053507723.60 [Trypanosoma cruzi]
TcCLB.509937.210	0.202117	3.20153e-26	hypothetical protein [Trypanosoma cruzi strain CL Brener] &gt;gi|70882604|gb|EAN95563.1| hypothetical protein, conserved [Trypanosoma cruzi]
TcCLB.505163.80	0.202167	6.85003e-33	oligosaccharyl transferase subunit [Trypanosoma cruzi strain CL Brener] &gt;gi|70872765|gb|EAN86688.1| oligosaccharyl transferase subunit, putative [Trypanosoma cruzi]
TcCLB.510007.50	0.202439	6.68381e-11	hypothetical protein [Trypanosoma cruzi strain CL Brener] &gt;gi|70876503|gb|EAN89946.1| hypothetical protein, conserved [Trypanosoma cruzi]
TcCLB.510187.40	0.202643	8.22069e-36	tyrosine aminotransferase [Trypanosoma cruzi strain CL Brener] &gt;gi|71659495|ref|XP_821469.1| tyrosine aminotransferase [Trypanosoma cruzi strain CL Brener] &gt;gi|71659497|ref|XP_821470.1| tyrosine aminotransferase [Trypanosoma cruzi strain CL Brener] &gt;gi|70886849|gb|EAN99617.1| tyrosine aminotransferase [Trypanosoma cruzi] &gt;gi|70886850|gb|EAN99618.1| tyrosine aminotransferase [Trypanoso…
TcCLB.510685.30	0.202666	8.04624e-23	RNA polymerase IIA largest subunit [Trypanosoma cruzi strain CL Brener] &gt;gi|70867032|gb|EAN82342.1| RNA polymerase IIA largest subunit, putative [Trypanosoma cruzi]
TcCLB.508637.90	0.202822	3.59063e-17	phosphoglucomutase [Trypanosoma cruzi strain CL Brener] &gt;gi|70880279|gb|EAN93386.1| phosphoglucomutase, putative [Trypanosoma cruzi]
TcCLB.508737.194	0.202843	3.05469e-07	ARP2/3 complex subunit [Trypanosoma cruzi strain CL Brener] &gt;gi|70882892|gb|EAN95835.1| ARP2/3 complex subunit, putative [Trypanosoma cruzi]
TcCLB.509693.60	0.202993	9.35384e-22	hypothetical protein [Trypanosoma cruzi strain CL Brener] &gt;gi|70882075|gb|EAN95064.1| hypothetical protein, conserved [Trypanosoma cruzi]
TcCLB.510187.50	0.203334	1.78999e-35	tyrosine aminotransferase [Trypanosoma cruzi strain CL Brener] &gt;gi|71659495|ref|XP_821469.1| tyrosine aminotransferase [Trypanosoma cruzi strain CL Brener] &gt;gi|71659497|ref|XP_821470.1| tyrosine aminotransferase [Trypanosoma cruzi strain CL Brener] &gt;gi|70886849|gb|EAN99617.1| tyrosine aminotransferase [Trypanosoma cruzi] &gt;gi|70886850|gb|EAN99618.1| tyrosine aminotransferase [Trypanoso…
TcCLB.511821.179	0.20336	5.24849e-09	hypothetical protein [Trypanosoma cruzi strain CL Brener] &gt;gi|70881897|gb|EAN94898.1| hypothetical protein, conserved [Trypanosoma cruzi]
TcCLB.506195.240	0.20338	4.72645e-22	hypothetical protein [Trypanosoma cruzi strain CL Brener] &gt;gi|70884404|gb|EAN97266.1| hypothetical protein, conserved [Trypanosoma cruzi]
TcCLB.511807.40	0.20343	2.97949e-16	hypothetical protein [Trypanosoma cruzi strain CL Brener] &gt;gi|70885763|gb|EAN98568.1| hypothetical protein, conserved [Trypanosoma cruzi] &gt;gi|407861882|gb|EKG07723.1| hypothetical protein TCSYLVIO_001140 [Trypanosoma cruzi]
TcCLB.509457.10	0.203582	9.49539e-25	hypothetical protein [Trypanosoma cruzi strain CL Brener] &gt;gi|70869972|gb|EAN84425.1| hypothetical protein Tc00.1047053509457.10 [Trypanosoma cruzi]
TcCLB.509613.10	0.203644	3.08928e-16	hypothetical protein [Trypanosoma cruzi strain CL Brener] &gt;gi|70867814|gb|EAN82853.1| hypothetical protein, conserved [Trypanosoma cruzi]
TcCLB.511827.80	0.203657	1.1075e-23	hypothetical protein [Trypanosoma cruzi strain CL Brener] &gt;gi|70881705|gb|EAN94716.1| hypothetical protein, conserved [Trypanosoma cruzi]
TcCLB.507989.40	0.203718	1.53204e-12	ATP-dependent DEAD/H DNA helicase recQ [Trypanosoma cruzi strain CL Brener] &gt;gi|70869587|gb|EAN84129.1| ATP-dependent DEAD/H DNA helicase recQ, putative [Trypanosoma cruzi]
TcCLB.509085.120	0.203831	5.29383e-20	retrotransposon hot spot (RHS) protein [Trypanosoma cruzi strain CL Brener] &gt;gi|70880887|gb|EAN93954.1| retrotransposon hot spot (RHS) protein, putative [Trypanosoma cruzi]
TcCLB.509717.30	0.203878	1.45922e-19	hypothetical protein [Trypanosoma cruzi strain CL Brener] &gt;gi|70880627|gb|EAN93712.1| hypothetical protein, conserved [Trypanosoma cruzi]
TcCLB.506239.20	0.203883	2.99394e-20	hypothetical protein [Trypanosoma cruzi strain CL Brener] &gt;gi|70871793|gb|EAN85880.1| hypothetical protein, conserved [Trypanosoma cruzi]
TcCLB.507801.140	0.203901	5.36403e-14	TPR-repeat protein [Trypanosoma cruzi strain CL Brener] &gt;gi|70881437|gb|EAN94467.1| TPR-repeat protein, putative [Trypanosoma cruzi]
TcCLB.511385.110	0.204106	4.18176e-19	hypothetical protein [Trypanosoma cruzi strain CL Brener] &gt;gi|70879886|gb|EAN93025.1| hypothetical protein Tc00.1047053511385.110 [Trypanosoma cruzi]
TcCLB.506727.10	0.20417	2.35122e-25	hypothetical protein [Trypanosoma cruzi strain CL Brener] &gt;gi|70876089|gb|EAN89574.1| hypothetical protein Tc00.1047053506727.10 [Trypanosoma cruzi]
TcCLB.506295.50	0.204212	1.03511e-15	hypothetical protein [Trypanosoma cruzi strain CL Brener] &gt;gi|70877685|gb|EAN91004.1| hypothetical protein, conserved [Trypanosoma cruzi]
TcCLB.505999.90	0.204316	3.40779e-33	phosphoglycerate kinase [Trypanosoma cruzi strain CL Brener] &gt;gi|70881162|gb|EAN94209.1| phosphoglycerate kinase, putative [Trypanosoma cruzi]
TcCLB.511903.50	0.204385	0.000239674	amastin [Trypanosoma cruzi strain CL Brener] &gt;gi|70883146|gb|EAN96073.1| amastin, putative [Trypanosoma cruzi]
TcCLB.507159.44	0.204404	0.000204794	DNA-directed RNA polymerase subunit [Trypanosoma cruzi strain CL Brener] &gt;gi|71411599|ref|XP_808042.1| DNA-directed RNA polymerase subunit [Trypanosoma cruzi strain CL Brener] &gt;gi|71411605|ref|XP_808045.1| DNA-directed RNA polymerase subunit [Trypanosoma cruzi strain CL Brener] &gt;gi|71411609|ref|XP_808047.1| DNA-directed RNA polymerase subunit [Trypanosoma cruzi strain CL Brener] &gt;gi|7…
TcCLB.509717.80	0.204518	3.8972e-19	glyceraldehyde 3-phosphate dehydrogenase, cytosolic [Trypanosoma cruzi strain CL Brener] &gt;gi|70880632|gb|EAN93717.1| glyceraldehyde 3-phosphate dehydrogenase, cytosolic, putative [Trypanosoma cruzi]
TcCLB.511501.10	0.204711	4.55478e-20	hypothetical protein [Trypanosoma cruzi strain CL Brener] &gt;gi|70869568|gb|EAN84113.1| hypothetical protein, conserved [Trypanosoma cruzi]
TcCLB.504797.70	0.204717	3.18043e-11	DNA excision/repair protein SNF2 [Trypanosoma cruzi strain CL Brener] &gt;gi|70879339|gb|EAN92522.1| DNA excision/repair protein SNF2, putative [Trypanosoma cruzi]
TcCLB.511257.100	0.20487	4.68939e-20	surface protease GP63 [Trypanosoma cruzi strain CL Brener] &gt;gi|70878401|gb|EAN91661.1| surface protease GP63, putative [Trypanosoma cruzi]
TcCLB.506415.10	0.204922	2.92459e-21	dispersed gene family protein 1 (DGF-1) [Trypanosoma cruzi strain CL Brener] &gt;gi|70871426|gb|EAN85578.1| dispersed gene family protein 1 (DGF-1), putative [Trypanosoma cruzi]
TcCLB.509429.180	0.204938	3.40964e-24	hypothetical protein [Trypanosoma cruzi strain CL Brener] &gt;gi|70885494|gb|EAN98309.1| hypothetical protein, conserved [Trypanosoma cruzi]
TcCLB.510265.20	0.204961	3.54292e-17	26S protease regulatory subunit [Trypanosoma cruzi strain CL Brener] &gt;gi|70878744|gb|EAN91972.1| 26S protease regulatory subunit, putative [Trypanosoma cruzi] &gt;gi|407849865|gb|EKG04448.1| 26S protease regulatory subunit, putative,serine peptidase, Clan SJ, family S16, putative [Trypanosoma cruzi] &gt;gi|557867765|gb|ESS70929.1| 26S protease regulatory subunit [Trypanosoma cruzi Dm28c]
TcCLB.507193.10	0.205181	1.41732e-21	dispersed gene family protein 1 (DGF-1) [Trypanosoma cruzi strain CL Brener] &gt;gi|70867485|gb|EAN82635.1| dispersed gene family protein 1 (DGF-1), putative [Trypanosoma cruzi]
TcCLB.511817.20	0.205184	2.77214e-08	hypothetical protein [Trypanosoma cruzi strain CL Brener] &gt;gi|70884647|gb|EAN97498.1| hypothetical protein, conserved [Trypanosoma cruzi]
TcCLB.506789.160	0.205294	5.79447e-21	hypothetical protein [Trypanosoma cruzi strain CL Brener] &gt;gi|70885238|gb|EAN98065.1| hypothetical protein, conserved [Trypanosoma cruzi]
TcCLB.511755.10	0.20554	7.53144e-24	hypothetical protein [Trypanosoma cruzi strain CL Brener] &gt;gi|70879366|gb|EAN92547.1| hypothetical protein, conserved [Trypanosoma cruzi]
TcCLB.509563.60	0.205576	8.92824e-18	hypothetical protein [Trypanosoma cruzi strain CL Brener] &gt;gi|70871772|gb|EAN85862.1| hypothetical protein Tc00.1047053509563.60 [Trypanosoma cruzi]
TcCLB.503423.20	0.205741	1.23925e-23	protein kinase [Trypanosoma cruzi strain CL Brener] &gt;gi|70867816|gb|EAN82854.1| protein kinase, putative [Trypanosoma cruzi]
TcCLB.509879.30	0.205838	2.6944e-24	hypothetical protein [Trypanosoma cruzi strain CL Brener] &gt;gi|70867537|gb|EAN82669.1| hypothetical protein, conserved [Trypanosoma cruzi]
TcCLB.398915.5	0.2059	2.03414e-12
TcCLB.506511.20	0.206078	0.000184125	hypothetical protein [Trypanosoma cruzi strain CL Brener] &gt;gi|70873728|gb|EAN87508.1| hypothetical protein, conserved [Trypanosoma cruzi]
TcCLB.509237.80	0.206146	9.55296e-12	hypothetical protein [Trypanosoma cruzi strain CL Brener] &gt;gi|70879627|gb|EAN92784.1| hypothetical protein, conserved [Trypanosoma cruzi]
TcCLB.506583.30	0.206251	1.44304e-30	ubiquitin-like protein [Trypanosoma cruzi strain CL Brener] &gt;gi|70870346|gb|EAN84714.1| ubiquitin-like protein, putative [Trypanosoma cruzi]
TcCLB.506791.60	0.206307	5.09444e-24	hypothetical protein [Trypanosoma cruzi strain CL Brener] &gt;gi|70876982|gb|EAN90374.1| hypothetical protein, conserved [Trypanosoma cruzi]
TcCLB.506195.300	0.206449	2.46141e-27	deoxyhypusine synthase [Trypanosoma cruzi strain CL Brener] &gt;gi|70884410|gb|EAN97272.1| deoxyhypusine synthase, putative [Trypanosoma cruzi]
TcCLB.508153.1120	0.206458	7.71815e-20	DNA repair helicase [Trypanosoma cruzi strain CL Brener] &gt;gi|70887501|gb|EAO00257.1| DNA repair helicase, putative [Trypanosoma cruzi]
TcCLB.511907.240	0.206478	1.07928e-05	protein kinase [Trypanosoma cruzi strain CL Brener] &gt;gi|70884623|gb|EAN97476.1| protein kinase, putative [Trypanosoma cruzi]
TcCLB.503593.70	0.206484	9.91629e-17	eukaryotic peptide chain release factor subunit 1 [Trypanosoma cruzi strain CL Brener] &gt;gi|70873848|gb|EAN87613.1| eukaryotic peptide chain release factor subunit 1, putative [Trypanosoma cruzi]
TcCLB.506195.210	0.206519	1.22175e-27	hypothetical protein [Trypanosoma cruzi strain CL Brener] &gt;gi|70884401|gb|EAN97263.1| hypothetical protein, conserved [Trypanosoma cruzi]
TcCLB.508741.390	0.206537	1.91465e-31	hypothetical protein [Trypanosoma cruzi strain CL Brener] &gt;gi|70886437|gb|EAN99219.1| hypothetical protein, conserved [Trypanosoma cruzi]
TcCLB.507773.10	0.206555	3.86495e-20	trans-sialidase [Trypanosoma cruzi strain CL Brener] &gt;gi|70871566|gb|EAN85690.1| trans-sialidase, putative [Trypanosoma cruzi]
TcCLB.504077.30	0.206773	3.80721e-20	hypothetical protein [Trypanosoma cruzi strain CL Brener] &gt;gi|70869419|gb|EAN84000.1| hypothetical protein, conserved [Trypanosoma cruzi]
TcCLB.506789.180	0.206954	5.2122e-21	glutaminyl cyclase [Trypanosoma cruzi strain CL Brener] &gt;gi|70885240|gb|EAN98067.1| glutaminyl cyclase, putative [Trypanosoma cruzi]
TcCLB.508045.70	0.207149	9.11597e-22	hypothetical protein [Trypanosoma cruzi strain CL Brener] &gt;gi|70879199|gb|EAN92392.1| hypothetical protein, conserved [Trypanosoma cruzi]
TcCLB.506959.60	0.20717	1.57586e-22	hypothetical protein [Trypanosoma cruzi strain CL Brener] &gt;gi|70879081|gb|EAN92283.1| hypothetical protein, conserved [Trypanosoma cruzi]
TcCLB.507771.20	0.207183	1.44557e-21	hypothetical protein [Trypanosoma cruzi strain CL Brener] &gt;gi|70876855|gb|EAN90262.1| hypothetical protein, conserved [Trypanosoma cruzi]
TcCLB.511907.50	0.207239	4.50514e-08	lysophospholipase [Trypanosoma cruzi strain CL Brener] &gt;gi|70884609|gb|EAN97462.1| lysophospholipase, putative [Trypanosoma cruzi]
TcCLB.509875.240	0.207297	5.69562e-21	hypothetical protein [Trypanosoma cruzi strain CL Brener] &gt;gi|70885412|gb|EAN98232.1| hypothetical protein, conserved [Trypanosoma cruzi]
TcCLB.506595.140	0.207356	1.30173e-19	hypothetical protein [Trypanosoma cruzi strain CL Brener] &gt;gi|70880213|gb|EAN93325.1| hypothetical protein Tc00.1047053506595.140 [Trypanosoma cruzi]
TcCLB.507949.60	0.20738	6.83969e-20	hypothetical protein [Trypanosoma cruzi strain CL Brener] &gt;gi|70882332|gb|EAN95307.1| hypothetical protein, conserved [Trypanosoma cruzi]
TcCLB.505183.60	0.207455	3.10103e-17	hypothetical protein [Trypanosoma cruzi strain CL Brener] &gt;gi|70879382|gb|EAN92562.1| hypothetical protein, conserved [Trypanosoma cruzi]
TcCLB.510421.50	0.207519	3.31849e-25	hypothetical protein [Trypanosoma cruzi strain CL Brener] &gt;gi|70884442|gb|EAN97301.1| hypothetical protein, conserved [Trypanosoma cruzi]
TcCLB.506173.20	0.207531	1.79109e-19	hypothetical protein Tc00.1047053506173.20 [Trypanosoma cruzi strain CL Brener] &gt;gi|70886022|gb|EAN98817.1| hypothetical protein Tc00.1047053506173.20 [Trypanosoma cruzi]
TcCLB.509863.10	0.207609	8.89097e-10	UDP-Gal or UDP-GlcNAc-dependent glycosyltransferase [Trypanosoma cruzi strain CL Brener] &gt;gi|70866505|gb|EAN82019.1| UDP-Gal or UDP-GlcNAc-dependent glycosyltransferase, putative [Trypanosoma cruzi]
TcCLB.503877.19	0.207649	1.25667e-19	hypothetical protein TCSYLVIO_006269 [Trypanosoma cruzi]
TcCLB.510943.33	0.207971	3.4928e-23	fatty acyl CoA synthetase [Trypanosoma cruzi strain CL Brener] &gt;gi|70882266|gb|EAN95245.1| fatty acyl CoA synthetase, putative [Trypanosoma cruzi]
TcCLB.511263.20	0.208207	1.13101e-21	hypothetical protein [Trypanosoma cruzi strain CL Brener] &gt;gi|70874319|gb|EAN88021.1| hypothetical protein, conserved [Trypanosoma cruzi]
TcCLB.508741.220	0.208232	9.68393e-27	hypothetical protein [Trypanosoma cruzi strain CL Brener] &gt;gi|70886421|gb|EAN99203.1| hypothetical protein Tc00.1047053508741.220 [Trypanosoma cruzi]
TcCLB.507947.10	0.208328	5.35694e-23	hypothetical protein [Trypanosoma cruzi strain CL Brener] &gt;gi|70867622|gb|EAN82727.1| hypothetical protein, conserved [Trypanosoma cruzi]
TcCLB.511321.23	0.208357	5.47018e-23	cytidine deaminase-like protein [Trypanosoma cruzi strain CL Brener] &gt;gi|70876803|gb|EAN90216.1| cytidine deaminase-like protein [Trypanosoma cruzi]
TcCLB.506229.64	0.208445	3.75012e-23	hypothetical protein [Trypanosoma cruzi strain CL Brener] &gt;gi|70873725|gb|EAN87506.1| hypothetical protein, conserved [Trypanosoma cruzi]
TcCLB.509317.50	0.208533	1.6489e-14	dolichyl-P-Man:Man7GlcNAc2-PP-dolichyl alpha6-mannosyltransferase [Trypanosoma cruzi strain CL &gt;gi|70873534|gb|EAN87339.1| dolichyl-P-Man:Man7GlcNAc2-PP-dolichyl alpha6-mannosyltransferase, putative [Trypanosoma cruzi]
TcCLB.506561.14	0.208701	1.20813e-12	hypothetical protein [Trypanosoma cruzi strain CL Brener] &gt;gi|70869692|gb|EAN84210.1| hypothetical protein, conserved [Trypanosoma cruzi]
TcCLB.508409.210	0.208749	3.6643e-34	Hsc70-interacting protein [Trypanosoma cruzi strain CL Brener] &gt;gi|70884092|gb|EAN96969.1| Hsc70-interacting protein, putative [Trypanosoma cruzi]
TcCLB.503809.10	0.208798	1.67061e-10	hypothetical protein [Trypanosoma cruzi strain CL Brener] &gt;gi|70879703|gb|EAN92856.1| hypothetical protein, conserved [Trypanosoma cruzi]
TcCLB.506959.100	0.208832	1.49218e-23	GTP-ase activating protein [Trypanosoma cruzi strain CL Brener] &gt;gi|70879085|gb|EAN92287.1| GTP-ase activating protein, putative [Trypanosoma cruzi]
TcCLB.507519.40	0.208863	2.14099e-12	hypothetical protein [Trypanosoma cruzi strain CL Brener] &gt;gi|70881196|gb|EAN94241.1| hypothetical protein Tc00.1047053507519.40 [Trypanosoma cruzi]
TcCLB.508917.40	0.209033	5.9203e-23	hypothetical protein [Trypanosoma cruzi strain CL Brener] &gt;gi|70872411|gb|EAN86394.1| hypothetical protein, conserved [Trypanosoma cruzi]
TcCLB.503849.60	0.209036	1.74064e-29	NADH-dependent fumarate reductase [Trypanosoma cruzi strain CL Brener] &gt;gi|70874733|gb|EAN88381.1| NADH-dependent fumarate reductase, putative [Trypanosoma cruzi]
TcCLB.507643.50	0.209074	1.37946e-24	dispersed gene family protein 1 (DGF-1) [Trypanosoma cruzi strain CL Brener] &gt;gi|70879570|gb|EAN92733.1| dispersed gene family protein 1 (DGF-1), putative [Trypanosoma cruzi]
TcCLB.504157.130	0.209252	1.60003e-17	surface protein TolT [Trypanosoma cruzi strain CL Brener] &gt;gi|70878433|gb|EAN91690.1| surface protein TolT, putative [Trypanosoma cruzi]
TcCLB.506479.20	0.209395	1.03085e-21	hypothetical protein [Trypanosoma cruzi strain CL Brener] &gt;gi|71650825|ref|XP_814102.1| hypothetical protein [Trypanosoma cruzi strain CL Brener] &gt;gi|70870072|gb|EAN84500.1| hypothetical protein, conserved [Trypanosoma cruzi] &gt;gi|70879047|gb|EAN92251.1| hypothetical protein, conserved [Trypanosoma cruzi]
TcCLB.506789.270	0.209448	9.18855e-21	hypothetical protein [Trypanosoma cruzi strain CL Brener] &gt;gi|70885248|gb|EAN98075.1| hypothetical protein, conserved [Trypanosoma cruzi]
TcCLB.503939.70	0.209554	2.29542e-20	hypothetical protein [Trypanosoma cruzi strain CL Brener] &gt;gi|70880300|gb|EAN93406.1| hypothetical protein Tc00.1047053503939.70 [Trypanosoma cruzi]
TcCLB.503809.75	0.209572	4.60875e-06	hypothetical protein [Trypanosoma cruzi strain CL Brener] &gt;gi|70879717|gb|EAN92870.1| hypothetical protein, conserved [Trypanosoma cruzi]
TcCLB.506629.190	0.209608	1.75583e-17	hypothetical protein [Trypanosoma cruzi strain CL Brener] &gt;gi|70881731|gb|EAN94741.1| hypothetical protein, conserved [Trypanosoma cruzi]
TcCLB.506727.70	0.209717	9.18437e-25	hypothetical protein [Trypanosoma cruzi strain CL Brener] &gt;gi|70876095|gb|EAN89580.1| hypothetical protein, conserved [Trypanosoma cruzi]
TcCLB.506305.29	0.209852	9.664e-23	hypothetical protein [Trypanosoma cruzi strain CL Brener] &gt;gi|70871899|gb|EAN85968.1| hypothetical protein, conserved [Trypanosoma cruzi]
TcCLB.510887.40	0.210039	2.34264e-21	hypothetical protein [Trypanosoma cruzi strain CL Brener] &gt;gi|9754921|gb|AAF98144.1|AF242860_11 unknown [Trypanosoma cruzi] &gt;gi|70872464|gb|EAN86439.1| hypothetical protein, conserved [Trypanosoma cruzi]
TcCLB.511903.120	0.210153	1.99003e-34	transketolase [Trypanosoma cruzi strain CL Brener] &gt;gi|70883151|gb|EAN96078.1| transketolase, putative [Trypanosoma cruzi]
TcCLB.508741.340	0.210568	1.2795e-34	hypothetical protein [Trypanosoma cruzi strain CL Brener] &gt;gi|70886432|gb|EAN99214.1| hypothetical protein, conserved [Trypanosoma cruzi]
TcCLB.507767.10	0.210591	9.1959e-29	succinyl-CoA ligase [GDP-forming] subunit beta [Trypanosoma cruzi strain CL Brener] &gt;gi|70864362|gb|EAN81195.1| succinyl-CoA ligase [GDP-forming] beta-chain, putative [Trypanosoma cruzi]
TcCLB.507491.30	0.210628	7.04106e-17	hypothetical protein Tc00.1047053507491.30 [Trypanosoma cruzi strain CL Brener] &gt;gi|70882153|gb|EAN95138.1| hypothetical protein, conserved [Trypanosoma cruzi]
TcCLB.507513.60	0.210689	4.00046e-34	40S ribosomal protein S16 [Trypanosoma cruzi strain CL Brener] &gt;gi|71418497|ref|XP_810871.1| 40S ribosomal protein S16 [Trypanosoma cruzi strain CL Brener] &gt;gi|70875468|gb|EAN89019.1| 40S ribosomal protein S16, putative [Trypanosoma cruzi] &gt;gi|70875469|gb|EAN89020.1| 40S ribosomal protein S16, putative [Trypanosoma cruzi]
TcCLB.510301.50	0.21081	3.44985e-10	hypothetical protein [Trypanosoma cruzi strain CL Brener] &gt;gi|70872056|gb|EAN86100.1| hypothetical protein, conserved [Trypanosoma cruzi]
TcCLB.510339.54	0.210819	1.46311e-18	hypothetical protein [Trypanosoma cruzi strain CL Brener] &gt;gi|70875923|gb|EAN89426.1| hypothetical protein, conserved [Trypanosoma cruzi]
TcCLB.511807.36	0.211051	7.05616e-14	hypothetical protein [Trypanosoma cruzi strain CL Brener] &gt;gi|70885786|gb|EAN98591.1| hypothetical protein Tc00.1047053511807.36 [Trypanosoma cruzi] &gt;gi|557859596|gb|ESS63020.1| hypothetical protein TCDM_14006 [Trypanosoma cruzi Dm28c] &gt;gi|557861583|gb|ESS64935.1| hypothetical protein TCDM_14005 [Trypanosoma cruzi Dm28c]
TcCLB.508349.30	0.211094	8.18091e-29	hypothetical protein [Trypanosoma cruzi strain CL Brener] &gt;gi|70870823|gb|EAN85087.1| hypothetical protein, conserved [Trypanosoma cruzi]
TcCLB.508737.160	0.211161	1.37608e-10	hypothetical protein [Trypanosoma cruzi strain CL Brener] &gt;gi|70882885|gb|EAN95828.1| hypothetical protein, conserved [Trypanosoma cruzi]
TcCLB.510799.70	0.211242	1.69098e-17	hypothetical protein [Trypanosoma cruzi strain CL Brener] &gt;gi|70874415|gb|EAN88104.1| hypothetical protein, conserved [Trypanosoma cruzi]
TcCLB.506393.90	0.211273	1.09391e-18	dispersed gene family protein 1 (DGF-1) [Trypanosoma cruzi strain CL Brener] &gt;gi|70880168|gb|EAN93285.1| dispersed gene family protein 1 (DGF-1), putative [Trypanosoma cruzi]
TcCLB.506303.160	0.211377	3.54461e-20	hypothetical protein [Trypanosoma cruzi strain CL Brener] &gt;gi|70880882|gb|EAN93950.1| hypothetical protein Tc00.1047053506303.160 [Trypanosoma cruzi]
TcCLB.511825.30	0.211427	5.51117e-07	hypothetical protein [Trypanosoma cruzi strain CL Brener] &gt;gi|70881616|gb|EAN94633.1| hypothetical protein, conserved [Trypanosoma cruzi]
TcCLB.510943.198	0.211655	2.14698e-14	hypothetical protein [Trypanosoma cruzi strain CL Brener] &gt;gi|70882269|gb|EAN95248.1| hypothetical protein, conserved [Trypanosoma cruzi]
TcCLB.510333.10	0.211678	3.95119e-08	hypothetical protein [Trypanosoma cruzi strain CL Brener] &gt;gi|70866938|gb|EAN82281.1| hypothetical protein, conserved [Trypanosoma cruzi]
TcCLB.508297.41	0.211947	1.61256e-17	hypothetical protein [Trypanosoma cruzi strain CL Brener] &gt;gi|70873177|gb|EAN87031.1| hypothetical protein, conserved [Trypanosoma cruzi]
TcCLB.511663.19	0.212038	3.29684e-19	dispersed gene family protein 1 (DGF-1) [Trypanosoma cruzi strain CL Brener] &gt;gi|70870415|gb|EAN84767.1| dispersed gene family protein 1 (DGF-1), putative [Trypanosoma cruzi]
TcCLB.509409.10	0.21218	4.04927e-19	protein kinase [Trypanosoma cruzi strain CL Brener] &gt;gi|70863990|gb|EAN81132.1| protein kinase, putative [Trypanosoma cruzi]
TcCLB.509937.150	0.212183	4.5644e-19	serine hydroxymethyltransferase [Trypanosoma cruzi strain CL Brener] &gt;gi|70882598|gb|EAN95557.1| serine hydroxymethyltransferase, putative [Trypanosoma cruzi]
TcCLB.510519.50	0.212267	1.27546e-20	hypothetical protein [Trypanosoma cruzi strain CL Brener] &gt;gi|70877522|gb|EAN90857.1| hypothetical protein, conserved [Trypanosoma cruzi]
TcCLB.504105.230	0.212294	7.45393e-18	hypothetical protein [Trypanosoma cruzi strain CL Brener] &gt;gi|70885022|gb|EAN97858.1| hypothetical protein, conserved [Trypanosoma cruzi]
TcCLB.508741.210	0.212301	1.27458e-28	hypothetical protein [Trypanosoma cruzi strain CL Brener] &gt;gi|70886420|gb|EAN99202.1| hypothetical protein Tc00.1047053508741.210 [Trypanosoma cruzi]
TcCLB.509643.130	0.212328	1.84799e-17	heat shock protein 85 [Trypanosoma cruzi strain CL Brener] &gt;gi|71652472|ref|XP_814892.1| heat shock protein 85 [Trypanosoma cruzi strain CL Brener] &gt;gi|70876495|gb|EAN89940.1| heat shock protein 85, putative [Trypanosoma cruzi] &gt;gi|70879904|gb|EAN93041.1| heat shock protein 85, putative [Trypanosoma cruzi]
TcCLB.509719.50	0.212346	2.36665e-24	protein kinase [Trypanosoma cruzi strain CL Brener] &gt;gi|70874863|gb|EAN88496.1| protein kinase, putative [Trypanosoma cruzi]
TcCLB.506007.40	0.212369	8.59271e-18	protein kinase [Trypanosoma cruzi strain CL Brener] &gt;gi|70867591|gb|EAN82706.1| protein kinase, putative [Trypanosoma cruzi]
TcCLB.504313.30	0.212403	2.57737e-21	dispersed gene family protein 1 (DGF-1) [Trypanosoma cruzi strain CL Brener] &gt;gi|70875128|gb|EAN88724.1| dispersed gene family protein 1 (DGF-1), putative [Trypanosoma cruzi]
TcCLB.509399.20	0.212485	2.46427e-13	metacaspase [Trypanosoma cruzi strain CL Brener] &gt;gi|70883304|gb|EAN96223.1| metacaspase, putative [Trypanosoma cruzi]
TcCLB.506793.20	0.212536	2.28452e-21	hypothetical protein [Trypanosoma cruzi strain CL Brener] &gt;gi|70877200|gb|EAN90571.1| hypothetical protein, conserved [Trypanosoma cruzi]
TcCLB.508851.90	0.212719	4.34256e-21	hypothetical protein [Trypanosoma cruzi strain CL Brener] &gt;gi|70879444|gb|EAN92618.1| hypothetical protein, conserved [Trypanosoma cruzi]
TcCLB.503869.20	0.212805	1.87721e-08	hypothetical protein [Trypanosoma cruzi strain CL Brener] &gt;gi|70870998|gb|EAN85229.1| hypothetical protein, conserved [Trypanosoma cruzi]
TcCLB.508857.160	0.212866	9.04567e-21	threonine synthase [Trypanosoma cruzi strain CL Brener] &gt;gi|70880324|gb|EAN93429.1| threonine synthase, putative [Trypanosoma cruzi]
TcCLB.511923.110	0.213046	2.35474e-06	aspartate carbamoyltransferase [Trypanosoma cruzi strain CL Brener] &gt;gi|70878545|gb|EAN91792.1| aspartate carbamoyltransferase, putative [Trypanosoma cruzi]
TcCLB.509505.50	0.213074	1.13116e-35	10 kDa heat shock protein [Trypanosoma cruzi strain CL Brener] &gt;gi|70871761|gb|EAN85852.1| 10 kDa heat shock protein, putative [Trypanosoma cruzi]
TcCLB.506421.10	0.213371	3.81451e-30	retrotransposon hot spot (RHS) protein [Trypanosoma cruzi strain CL Brener] &gt;gi|70864054|gb|EAN81141.1| retrotransposon hot spot (RHS) protein, putative [Trypanosoma cruzi]
TcCLB.511907.40	0.213395	0.000218372	hypothetical protein [Trypanosoma cruzi strain CL Brener] &gt;gi|70884608|gb|EAN97461.1| hypothetical protein, conserved [Trypanosoma cruzi]
TcCLB.507305.30	0.213437	6.25877e-21	casein kinase [Trypanosoma cruzi strain CL Brener] &gt;gi|70867273|gb|EAN82497.1| casein kinase, putative [Trypanosoma cruzi]
TcCLB.507519.90	0.213494	3.37493e-11	hypothetical protein [Trypanosoma cruzi strain CL Brener] &gt;gi|70881201|gb|EAN94246.1| hypothetical protein, conserved [Trypanosoma cruzi]
TcCLB.508521.81	0.213518	1.9139e-16	elongation factor 1-gamma (EF-1-gamma) [Trypanosoma cruzi strain CL Brener] &gt;gi|70877419|gb|EAN90765.1| elongation factor 1-gamma (EF-1-gamma), putative [Trypanosoma cruzi]
TcCLB.505183.84	0.213558	1.75273e-15	hypothetical protein [Trypanosoma cruzi strain CL Brener] &gt;gi|70879391|gb|EAN92571.1| hypothetical protein, conserved [Trypanosoma cruzi]
TcCLB.506331.90	0.213717	5.23511e-14	trans-sialidase [Trypanosoma cruzi strain CL Brener] &gt;gi|70883458|gb|EAN96369.1| trans-sialidase, putative [Trypanosoma cruzi]
TcCLB.510355.260	0.213745	1.97886e-19	hypothetical protein [Trypanosoma cruzi strain CL Brener] &gt;gi|70884355|gb|EAN97219.1| hypothetical protein, conserved [Trypanosoma cruzi]
TcCLB.506629.220	0.213812	4.82558e-16	isovaleryl-coA dehydrogenase [Trypanosoma cruzi strain CL Brener] &gt;gi|70881734|gb|EAN94744.1| isovaleryl-coA dehydrogenase, putative [Trypanosoma cruzi]
TcCLB.504741.250	0.213851	4.97666e-18	protein kinase [Trypanosoma cruzi strain CL Brener] &gt;gi|70883007|gb|EAN95944.1| protein kinase, putative [Trypanosoma cruzi]
TcCLB.509663.50	0.213862	3.03829e-18	trans-sialidase [Trypanosoma cruzi strain CL Brener] &gt;gi|70877424|gb|EAN90769.1| trans-sialidase, putative [Trypanosoma cruzi]
TcCLB.490507.10	0.213946	9.87249e-12	hypothetical protein [Trypanosoma cruzi strain CL Brener] &gt;gi|70863314|gb|EAN81026.1| hypothetical protein, conserved [Trypanosoma cruzi]
TcCLB.511825.20	0.214118	3.88137e-07	hypothetical protein [Trypanosoma cruzi strain CL Brener] &gt;gi|70881615|gb|EAN94632.1| hypothetical protein, conserved [Trypanosoma cruzi]
TcCLB.503687.30	0.214271	1.39155e-15	hypothetical protein [Trypanosoma cruzi strain CL Brener] &gt;gi|70869701|gb|EAN84217.1| hypothetical protein, conserved [Trypanosoma cruzi]
TcCLB.511261.100	0.214305	1.41816e-18	chaperone DnaJ protein [Trypanosoma cruzi strain CL Brener] &gt;gi|70880104|gb|EAN93226.1| chaperone DnaJ protein, putative [Trypanosoma cruzi]
TcCLB.508999.220	0.214404	1.40107e-10	calpain cysteine peptidase [Trypanosoma cruzi strain CL Brener] &gt;gi|70885432|gb|EAN98251.1| calpain cysteine peptidase, putative [Trypanosoma cruzi]
TcCLB.510265.40	0.214551	2.8482e-16	hypothetical protein [Trypanosoma cruzi strain CL Brener] &gt;gi|70878746|gb|EAN91974.1| hypothetical protein, conserved [Trypanosoma cruzi]
TcCLB.508741.280	0.21463	8.83188e-18	ubiquitin-conjugating enzyme E2 [Trypanosoma cruzi strain CL Brener] &gt;gi|70886426|gb|EAN99208.1| ubiquitin-conjugating enzyme E2, putative [Trypanosoma cruzi]
TcCLB.507519.20	0.214851	1.33406e-19	hypothetical protein [Trypanosoma cruzi strain CL Brener] &gt;gi|70881194|gb|EAN94239.1| hypothetical protein, conserved [Trypanosoma cruzi]
TcCLB.510007.40	0.214866	1.05761e-10	hypothetical protein [Trypanosoma cruzi strain CL Brener] &gt;gi|70876502|gb|EAN89945.1| hypothetical protein, conserved [Trypanosoma cruzi]
TcCLB.503837.10	0.214963	4.63057e-32	hypothetical protein [Trypanosoma cruzi strain CL Brener] &gt;gi|70870338|gb|EAN84707.1| hypothetical protein, conserved [Trypanosoma cruzi]
TcCLB.509877.10	0.215225	2.10332e-21	hypothetical protein [Trypanosoma cruzi strain CL Brener] &gt;gi|70871318|gb|EAN85487.1| hypothetical protein, conserved [Trypanosoma cruzi]
TcCLB.508965.30	0.215298	5.35694e-23	hypothetical protein [Trypanosoma cruzi strain CL Brener] &gt;gi|70880171|gb|EAN93287.1| hypothetical protein Tc00.1047053508965.30 [Trypanosoma cruzi]
TcCLB.507773.20	0.215426	3.49724e-18	hypothetical protein [Trypanosoma cruzi strain CL Brener] &gt;gi|70871567|gb|EAN85691.1| hypothetical protein Tc00.1047053507773.20 [Trypanosoma cruzi]
TcCLB.507541.50	0.215498	7.9851e-22	casein kinase [Trypanosoma cruzi strain CL Brener] &gt;gi|70867273|gb|EAN82497.1| casein kinase, putative [Trypanosoma cruzi]
TcCLB.507801.144	0.215513	4.46242e-07	hypothetical protein [Trypanosoma cruzi strain CL Brener] &gt;gi|70881441|gb|EAN94471.1| hypothetical protein, conserved [Trypanosoma cruzi]
TcCLB.511825.220	0.21565	3.07941e-23	alanyl-tRNA synthetase [Trypanosoma cruzi strain CL Brener] &gt;gi|70881631|gb|EAN94648.1| alanyl-tRNA synthetase, putative [Trypanosoma cruzi]
TcCLB.506009.20	0.215697	1.23247e-20	hypothetical protein [Trypanosoma cruzi strain CL Brener] &gt;gi|70877885|gb|EAN91186.1| hypothetical protein, conserved [Trypanosoma cruzi]
TcCLB.509287.220	0.215772	1.72431e-13	hypothetical protein [Trypanosoma cruzi strain CL Brener] &gt;gi|70885394|gb|EAN98215.1| hypothetical protein, conserved [Trypanosoma cruzi]
TcCLB.507619.10	0.215829	1.58969e-16	hypothetical protein [Trypanosoma cruzi strain CL Brener] &gt;gi|70865780|gb|EAN81675.1| hypothetical protein, conserved [Trypanosoma cruzi]
TcCLB.503687.40	0.216015	1.64967e-27	40 kDa cyclophilin [Trypanosoma cruzi strain CL Brener] &gt;gi|70869702|gb|EAN84218.1| 40 kDa cyclophilin, putative [Trypanosoma cruzi]
TcCLB.510301.60	0.216138	8.96059e-08	hypothetical protein [Trypanosoma cruzi strain CL Brener] &gt;gi|70872057|gb|EAN86101.1| hypothetical protein, conserved [Trypanosoma cruzi]
TcCLB.508153.1070	0.216213	2.57247e-15	hypothetical protein [Trypanosoma cruzi strain CL Brener] &gt;gi|70887491|gb|EAO00247.1| hypothetical protein, conserved [Trypanosoma cruzi]
TcCLB.509797.60	0.216388	7.89611e-10	hypothetical protein [Trypanosoma cruzi strain CL Brener] &gt;gi|70872785|gb|EAN86705.1| hypothetical protein Tc00.1047053509797.60 [Trypanosoma cruzi]
TcCLB.510225.30	0.2164	1.40433e-13	hypothetical protein [Trypanosoma cruzi strain CL Brener] &gt;gi|70870838|gb|EAN85098.1| hypothetical protein, conserved [Trypanosoma cruzi]
TcCLB.503943.20	0.216478	7.74367e-15	hypothetical protein [Trypanosoma cruzi strain CL Brener] &gt;gi|70868109|gb|EAN83060.1| hypothetical protein, conserved [Trypanosoma cruzi]
TcCLB.506789.170	0.21654	1.85831e-18	ATPase [Trypanosoma cruzi strain CL Brener] &gt;gi|70885239|gb|EAN98066.1| ATPase, putative [Trypanosoma cruzi]
TcCLB.511261.150	0.216589	5.52615e-22	hypothetical protein [Trypanosoma cruzi strain CL Brener] &gt;gi|70880108|gb|EAN93230.1| hypothetical protein, conserved [Trypanosoma cruzi]
TcCLB.508737.187	0.216798	4.76878e-10	hypothetical protein [Trypanosoma cruzi strain CL Brener] &gt;gi|70882891|gb|EAN95834.1| hypothetical protein, conserved [Trypanosoma cruzi]
TcCLB.510729.220	0.217054	4.49333e-33	hypothetical protein [Trypanosoma cruzi strain CL Brener] &gt;gi|70884155|gb|EAN97029.1| hypothetical protein, conserved [Trypanosoma cruzi]
TcCLB.507251.20	0.21716	2.42945e-35	ribosomal protein L21E (60S) [Trypanosoma cruzi strain CL Brener] &gt;gi|70867349|gb|EAN82549.1| ribosomal protein L21E (60S), putative [Trypanosoma cruzi]
TcCLB.511903.10	0.217164	0.000345336	hypothetical protein [Trypanosoma cruzi strain CL Brener] &gt;gi|70883142|gb|EAN96069.1| hypothetical protein Tc00.1047053511903.10 [Trypanosoma cruzi]
TcCLB.511837.70	0.217181	2.0033e-11	mitogen activated protein kinase [Trypanosoma cruzi strain CL Brener] &gt;gi|70876726|gb|EAN90147.1| mitogen activated protein kinase, putative [Trypanosoma cruzi]
TcCLB.511817.50	0.217269	2.41251e-07	hypothetical protein [Trypanosoma cruzi strain CL Brener] &gt;gi|70884650|gb|EAN97501.1| hypothetical protein, conserved [Trypanosoma cruzi]
TcCLB.511825.170	0.21736	2.00704e-08	serine/threonine protein phosphatase [Trypanosoma cruzi strain CL Brener] &gt;gi|70881626|gb|EAN94643.1| serine/threonine protein phosphatase, putative [Trypanosoma cruzi]
TcCLB.503635.20	0.217368	1.98448e-23	hypothetical protein [Trypanosoma cruzi strain CL Brener] &gt;gi|70872924|gb|EAN86820.1| hypothetical protein, conserved [Trypanosoma cruzi]
TcCLB.508595.50	0.217415	1.38696e-16	cysteine peptidase [Trypanosoma cruzi strain CL Brener] &gt;gi|70869048|gb|EAN83733.1| cysteine peptidase, putative, partial [Trypanosoma cruzi]
TcCLB.508859.20	0.217424	1.68941e-20	hypothetical protein [Trypanosoma cruzi strain CL Brener] &gt;gi|70876810|gb|EAN90221.1| hypothetical protein, conserved [Trypanosoma cruzi]
TcCLB.511817.230	0.217476	5.15291e-09	hypothetical protein [Trypanosoma cruzi strain CL Brener] &gt;gi|70884665|gb|EAN97516.1| hypothetical protein, conserved [Trypanosoma cruzi]
TcCLB.510729.160	0.217477	9.96052e-19	hypothetical protein [Trypanosoma cruzi strain CL Brener] &gt;gi|70884152|gb|EAN97026.1| hypothetical protein, conserved [Trypanosoma cruzi]
TcCLB.509215.30	0.217505	1.39625e-19	hypothetical protein [Trypanosoma cruzi strain CL Brener] &gt;gi|70872803|gb|EAN86718.1| hypothetical protein, conserved [Trypanosoma cruzi] &gt;gi|557862177|gb|ESS65516.1| hypothetical protein TCDM_14217 [Trypanosoma cruzi Dm28c]
TcCLB.508881.50	0.217926	1.28693e-20	hypothetical protein [Trypanosoma cruzi strain CL Brener] &gt;gi|70880642|gb|EAN93726.1| hypothetical protein, conserved [Trypanosoma cruzi]
TcCLB.510355.240	0.217994	1.39563e-22	hypothetical protein [Trypanosoma cruzi strain CL Brener] &gt;gi|70884353|gb|EAN97217.1| hypothetical protein, conserved [Trypanosoma cruzi]
TcCLB.509695.140	0.218236	1.22134e-19	hypothetical protein [Trypanosoma cruzi strain CL Brener] &gt;gi|70882973|gb|EAN95911.1| hypothetical protein, conserved [Trypanosoma cruzi]
TcCLB.511319.20	0.218269	4.61255e-20	hypothetical protein [Trypanosoma cruzi strain CL Brener] &gt;gi|70869191|gb|EAN83838.1| hypothetical protein, conserved [Trypanosoma cruzi]
TcCLB.506443.80	0.218301	1.90097e-20	synaptojanin (N-terminal domain) [Trypanosoma cruzi strain CL Brener] &gt;gi|70880622|gb|EAN93708.1| synaptojanin (N-terminal domain), putative [Trypanosoma cruzi]
TcCLB.509437.160	0.218403	6.10685e-18	trans-sialidase [Trypanosoma cruzi strain CL Brener] &gt;gi|70883537|gb|EAN96444.1| trans-sialidase, putative [Trypanosoma cruzi]
TcCLB.508741.100	0.218442	3.37697e-20	hypothetical protein TCDM_06041 [Trypanosoma cruzi Dm28c]
TcCLB.506155.10	0.218697	1.37321e-20	hypothetical protein [Trypanosoma cruzi strain CL Brener] &gt;gi|70877964|gb|EAN91259.1| hypothetical protein, conserved [Trypanosoma cruzi]
TcCLB.506957.46	0.218933	2.16796e-21	hypothetical protein [Trypanosoma cruzi strain CL Brener] &gt;gi|70880076|gb|EAN93200.1| hypothetical protein, conserved [Trypanosoma cruzi]
TcCLB.506479.30	0.218988	2.18709e-20	hypothetical protein [Trypanosoma cruzi strain CL Brener] &gt;gi|70879048|gb|EAN92252.1| hypothetical protein, conserved [Trypanosoma cruzi]
TcCLB.511299.60	0.219013	1.01612e-06	hypothetical protein [Trypanosoma cruzi strain CL Brener] &gt;gi|70873144|gb|EAN87002.1| hypothetical protein, conserved [Trypanosoma cruzi]
TcCLB.511245.79	0.219055	1.74045e-20	hypothetical protein [Trypanosoma cruzi strain CL Brener] &gt;gi|70883301|gb|EAN96221.1| hypothetical protein, conserved [Trypanosoma cruzi]
TcCLB.510265.30	0.219206	3.98134e-23	hypothetical protein [Trypanosoma cruzi strain CL Brener] &gt;gi|70878745|gb|EAN91973.1| hypothetical protein, conserved [Trypanosoma cruzi]
TcCLB.508141.30	0.219234	1.93492e-19	hypothetical protein [Trypanosoma cruzi strain CL Brener] &gt;gi|70874281|gb|EAN87988.1| hypothetical protein, conserved [Trypanosoma cruzi]
TcCLB.504085.60	0.219358	3.61748e-23	CMP-sialic acid transporter [Trypanosoma cruzi strain CL Brener] &gt;gi|70873089|gb|EAN86957.1| CMP-sialic acid transporter, putative [Trypanosoma cruzi]
TcCLB.508059.4	0.219399	2.3236e-07	hypothetical protein [Trypanosoma cruzi strain CL Brener] &gt;gi|70870894|gb|EAN85145.1| hypothetical protein, conserved [Trypanosoma cruzi]
TcCLB.509229.90	0.219407	1.75494e-20	hypothetical protein [Trypanosoma cruzi strain CL Brener] &gt;gi|70878960|gb|EAN92173.1| hypothetical protein, conserved [Trypanosoma cruzi]
TcCLB.510007.60	0.219468	1.05754e-12	hypothetical protein [Trypanosoma cruzi strain CL Brener] &gt;gi|70876504|gb|EAN89947.1| hypothetical protein, conserved [Trypanosoma cruzi]
TcCLB.510359.240	0.219536	3.334e-19	hypothetical protein [Trypanosoma cruzi strain CL Brener] &gt;gi|70887133|gb|EAN99895.1| hypothetical protein, conserved [Trypanosoma cruzi]
TcCLB.509695.210	0.219624	1.55337e-29	serine carboxypeptidase (CBP1) [Trypanosoma cruzi strain CL Brener] &gt;gi|71661497|ref|XP_817769.1| serine carboxypeptidase (CBP1) [Trypanosoma cruzi strain CL Brener] &gt;gi|70882979|gb|EAN95917.1| serine carboxypeptidase (CBP1), putative [Trypanosoma cruzi] &gt;gi|70882980|gb|EAN95918.1| serine carboxypeptidase (CBP1), putative [Trypanosoma cruzi]
TcCLB.509395.70	0.219922	4.53789e-21	hypothetical protein [Trypanosoma cruzi strain CL Brener] &gt;gi|70879604|gb|EAN92763.1| hypothetical protein, conserved [Trypanosoma cruzi]
TcCLB.509561.20	0.219929	2.52149e-18	flagellum-adhesion glycoprotein [Trypanosoma cruzi strain CL Brener] &gt;gi|70877350|gb|EAN90705.1| flagellum-adhesion glycoprotein, putative [Trypanosoma cruzi]
TcCLB.504067.10	0.219958	6.16261e-11	dispersed gene family protein 1 (DGF-1) [Trypanosoma cruzi strain CL Brener] &gt;gi|70865019|gb|EAN81381.1| dispersed gene family protein 1 (DGF-1), putative [Trypanosoma cruzi]
TcCLB.511239.70	0.219975	9.0531e-20	hypothetical protein [Trypanosoma cruzi strain CL Brener] &gt;gi|70879356|gb|EAN92538.1| hypothetical protein, conserved [Trypanosoma cruzi]
TcCLB.403875.10	0.219998	1.3869e-15	D-alanyl-glycyl endopeptidase-like protein [Trypanosoma cruzi strain CL Brener] &gt;gi|70865220|gb|EAN81447.1| D-alanyl-glycyl endopeptidase-like protein, putative [Trypanosoma cruzi]
TcCLB.508667.40	0.220109	2.31122e-08	hypothetical protein [Trypanosoma cruzi strain CL Brener] &gt;gi|70869092|gb|EAN83766.1| hypothetical protein, conserved [Trypanosoma cruzi]
TcCLB.508881.60	0.220143	2.86819e-19	hypothetical protein [Trypanosoma cruzi strain CL Brener] &gt;gi|70880643|gb|EAN93727.1| hypothetical protein, conserved [Trypanosoma cruzi]
TcCLB.507203.9	0.220207	2.02722e-13	dispersed gene family protein 1 (DGF-1) [Trypanosoma cruzi strain CL Brener] &gt;gi|70867357|gb|EAN82554.1| dispersed gene family protein 1 (DGF-1), putative [Trypanosoma cruzi]
TcCLB.508641.300	0.220209	2.11038e-19	hypothetical protein [Trypanosoma cruzi strain CL Brener] &gt;gi|70885103|gb|EAN97935.1| hypothetical protein Tc00.1047053508641.300 [Trypanosoma cruzi]
TcCLB.509029.140	0.220243	1.8442e-20	hypothetical protein [Trypanosoma cruzi strain CL Brener] &gt;gi|70880142|gb|EAN93262.1| hypothetical protein, conserved [Trypanosoma cruzi]
TcCLB.509937.220	0.220361	2.25708e-20	protein kinase [Trypanosoma cruzi strain CL Brener] &gt;gi|70882605|gb|EAN95564.1| protein kinase, putative [Trypanosoma cruzi]
TcCLB.506537.230	0.220388	4.25221e-07	hypothetical protein [Trypanosoma cruzi strain CL Brener] &gt;gi|70885053|gb|EAN97887.1| hypothetical protein, conserved [Trypanosoma cruzi]
TcCLB.508737.20	0.22039	1.51974e-06	hypothetical protein [Trypanosoma cruzi strain CL Brener] &gt;gi|70882873|gb|EAN95816.1| hypothetical protein Tc00.1047053508737.20 [Trypanosoma cruzi]
TcCLB.506479.130	0.22039	4.84449e-20	cytidine triphosphate synthase [Trypanosoma cruzi strain CL Brener] &gt;gi|70879056|gb|EAN92260.1| cytidine triphosphate synthase, putative [Trypanosoma cruzi]
TcCLB.506477.30	0.220519	8.51514e-20	tubulin-tyrosine ligase [Trypanosoma cruzi strain CL Brener] &gt;gi|70874139|gb|EAN87863.1| tubulin-tyrosine ligase, putative [Trypanosoma cruzi]
TcCLB.508741.300	0.220522	4.30791e-30	proteasome regulatory non-ATPase subunit 6 [Trypanosoma cruzi strain CL Brener] &gt;gi|70886428|gb|EAN99210.1| proteasome regulatory non-ATPase subunit 6, putative [Trypanosoma cruzi]
TcCLB.511807.60	0.220566	1.20137e-16	hypothetical protein [Trypanosoma cruzi strain CL Brener] &gt;gi|70885765|gb|EAN98570.1| hypothetical protein, conserved [Trypanosoma cruzi]
TcCLB.510355.230	0.220592	9.09574e-23	hypothetical protein [Trypanosoma cruzi strain CL Brener] &gt;gi|70884352|gb|EAN97216.1| hypothetical protein, conserved [Trypanosoma cruzi]
TcCLB.509505.70	0.220595	1.40257e-20	10 kDa heat shock protein [Trypanosoma cruzi strain CL Brener] &gt;gi|70871761|gb|EAN85852.1| 10 kDa heat shock protein, putative [Trypanosoma cruzi]
TcCLB.507857.50	0.22071	8.43972e-20	protein phosphotase [Trypanosoma cruzi strain CL Brener] &gt;gi|70873605|gb|EAN87400.1| protein phosphotase, putative [Trypanosoma cruzi]
TcCLB.506489.30	0.22077	2.07133e-12	hypothetical protein [Trypanosoma cruzi strain CL Brener] &gt;gi|70868406|gb|EAN83270.1| hypothetical protein, conserved [Trypanosoma cruzi]
TcCLB.503823.84	0.220838	1.90518e-22	DNA-directed RNA polymerase [Trypanosoma cruzi strain CL Brener] &gt;gi|70880272|gb|EAN93380.1| DNA-directed RNA polymerase, putative [Trypanosoma cruzi]
TcCLB.503593.40	0.220863	4.22846e-16	hypothetical protein [Trypanosoma cruzi strain CL Brener] &gt;gi|70873845|gb|EAN87610.1| hypothetical protein Tc00.1047053503593.40 [Trypanosoma cruzi]
TcCLB.508817.130	0.220953	4.49722e-19	carbonic anhydrase-like protein [Trypanosoma cruzi strain CL Brener] &gt;gi|70879856|gb|EAN92997.1| carbonic anhydrase-like protein, putative [Trypanosoma cruzi]
TcCLB.506789.300	0.221154	2.47894e-17	hypothetical protein [Trypanosoma cruzi strain CL Brener] &gt;gi|70885251|gb|EAN98078.1| hypothetical protein, conserved [Trypanosoma cruzi]
TcCLB.507793.20	0.221165	1.22283e-17	cysteine synthase [Trypanosoma cruzi strain CL Brener] &gt;gi|70868231|gb|EAN83146.1| cysteine synthase, putative [Trypanosoma cruzi]
TcCLB.511385.90	0.221305	2.17422e-19	hypothetical protein [Trypanosoma cruzi strain CL Brener] &gt;gi|70879884|gb|EAN93023.1| hypothetical protein, conserved [Trypanosoma cruzi]
TcCLB.506629.210	0.221337	7.13129e-15	hypothetical protein [Trypanosoma cruzi strain CL Brener] &gt;gi|70881733|gb|EAN94743.1| hypothetical protein, conserved [Trypanosoma cruzi]
TcCLB.508857.100	0.221439	7.34733e-20	hypothetical protein [Trypanosoma cruzi strain CL Brener] &gt;gi|70880318|gb|EAN93423.1| hypothetical protein, conserved [Trypanosoma cruzi]
TcCLB.504741.120	0.221513	3.47549e-14	hypothetical protein [Trypanosoma cruzi strain CL Brener] &gt;gi|70882995|gb|EAN95932.1| hypothetical protein, conserved [Trypanosoma cruzi]
TcCLB.464415.10	0.221526	3.15236e-17	hypothetical protein [Trypanosoma cruzi strain CL Brener] &gt;gi|70861345|gb|EAN80856.1| hypothetical protein Tc00.1047053464415.10 [Trypanosoma cruzi]
TcCLB.507949.110	0.2216	4.09669e-16	zeta tubulin [Trypanosoma cruzi strain CL Brener] &gt;gi|70882334|gb|EAN95309.1| zeta tubulin, putative [Trypanosoma cruzi]
TcCLB.507857.4	0.221641	3.36788e-23	transcription elongation factor [Trypanosoma cruzi strain CL Brener] &gt;gi|70873608|gb|EAN87403.1| transcription elongation factor, putative [Trypanosoma cruzi]
TcCLB.508881.30	0.221655	8.132e-20	hypothetical protein [Trypanosoma cruzi strain CL Brener] &gt;gi|70880640|gb|EAN93724.1| hypothetical protein, conserved [Trypanosoma cruzi]
TcCLB.506303.100	0.221717	6.55644e-17	hypothetical protein [Trypanosoma cruzi strain CL Brener] &gt;gi|70880877|gb|EAN93945.1| hypothetical protein, conserved [Trypanosoma cruzi]
TcCLB.509693.200	0.221793	1.55885e-20	hypothetical protein [Trypanosoma cruzi strain CL Brener] &gt;gi|70882089|gb|EAN95078.1| hypothetical protein, conserved [Trypanosoma cruzi]
TcCLB.443403.9	0.221799	2.77215e-17	retrotransposon hot spot (RHS) protein [Trypanosoma cruzi strain CL Brener] &gt;gi|70859500|gb|EAN80761.1| retrotransposon hot spot (RHS) protein, putative [Trypanosoma cruzi]
TcCLB.507775.30	0.22182	4.00428e-20	hypothetical protein [Trypanosoma cruzi strain CL Brener] &gt;gi|70869005|gb|EAN83700.1| hypothetical protein, conserved [Trypanosoma cruzi]
TcCLB.506957.120	0.221927	9.0456e-20	hypothetical protein [Trypanosoma cruzi strain CL Brener] &gt;gi|70880072|gb|EAN93196.1| hypothetical protein, conserved [Trypanosoma cruzi]
TcCLB.507103.10	0.221969	5.58679e-18	DnaJ chaperone protein [Trypanosoma cruzi strain CL Brener] &gt;gi|70866499|gb|EAN82016.1| DnaJ chaperone protein, putative [Trypanosoma cruzi]
TcCLB.511247.27	0.222203	4.62732e-19	RNA editing 3&apos; terminal uridylyl transferase 1 [Trypanosoma cruzi strain CL Brener] &gt;gi|70867063|gb|EAN82363.1| RNA editing 3&apos; terminal uridylyl transferase 1, putative [Trypanosoma cruzi]
TcCLB.506443.40	0.222273	1.41566e-19	hypothetical protein [Trypanosoma cruzi strain CL Brener] &gt;gi|70880618|gb|EAN93704.1| hypothetical protein, conserved [Trypanosoma cruzi]
TcCLB.509627.20	0.222337	2.4752e-15	hypothetical protein [Trypanosoma cruzi strain CL Brener] &gt;gi|70871026|gb|EAN85252.1| hypothetical protein, conserved [Trypanosoma cruzi]
TcCLB.472777.20	0.222349	1.65894e-18	hypothetical protein [Trypanosoma cruzi strain CL Brener] &gt;gi|70865311|gb|EAN81475.1| hypothetical protein, conserved [Trypanosoma cruzi]
TcCLB.503891.50	0.222375	5.90693e-19	hypothetical protein [Trypanosoma cruzi strain CL Brener] &gt;gi|70874175|gb|EAN87894.1| hypothetical protein, conserved [Trypanosoma cruzi]
TcCLB.506109.29	0.222483	1.65237e-19	dispersed gene family protein 1 (DGF-1) [Trypanosoma cruzi strain CL Brener] &gt;gi|70871608|gb|EAN85726.1| dispersed gene family protein 1 (DGF-1), putative [Trypanosoma cruzi]
TcCLB.506791.10	0.222525	2.0376e-20	CYC2-like cyclin 4 [Trypanosoma cruzi strain CL Brener] &gt;gi|70876978|gb|EAN90370.1| CYC2-like cyclin 4, putative [Trypanosoma cruzi]
TcCLB.506855.260	0.222636	7.83827e-09	thymidine kinase [Trypanosoma cruzi strain CL Brener] &gt;gi|70885933|gb|EAN98732.1| thymidine kinase, putative [Trypanosoma cruzi]
TcCLB.511321.50	0.222641	7.5513e-21	hypothetical protein [Trypanosoma cruzi strain CL Brener] &gt;gi|70876798|gb|EAN90211.1| hypothetical protein, conserved [Trypanosoma cruzi]
TcCLB.507297.20	0.222704	4.96985e-27	cysteinyl-tRNA synthetase [Trypanosoma cruzi strain CL Brener] &gt;gi|70867098|gb|EAN82386.1| cysteinyl-tRNA synthetase, putative [Trypanosoma cruzi]
TcCLB.508577.40	0.222744	2.84825e-20	dispersed gene family protein 1 (DGF-1) [Trypanosoma cruzi strain CL Brener] &gt;gi|70881332|gb|EAN94369.1| dispersed gene family protein 1 (DGF-1), putative [Trypanosoma cruzi]
TcCLB.510133.9	0.222829	1.20567e-14	dispersed gene family protein 1 (DGF-1) [Trypanosoma cruzi strain CL Brener] &gt;gi|70867113|gb|EAN82396.1| dispersed gene family protein 1 (DGF-1), putative [Trypanosoma cruzi]
TcCLB.508301.20	0.223016	1.96961e-21	mitochondrial processing peptidase [Trypanosoma cruzi]
TcCLB.504069.50	0.223119	3.59211e-16	peroxin 14 [Trypanosoma cruzi strain CL Brener] &gt;gi|70876180|gb|EAN89658.1| peroxin 14, putative [Trypanosoma cruzi]
TcCLB.503939.50	0.223238	5.90093e-19	hypothetical protein [Trypanosoma cruzi strain CL Brener] &gt;gi|70880298|gb|EAN93404.1| hypothetical protein, conserved [Trypanosoma cruzi]
TcCLB.457251.10	0.22346	5.03211e-27	3-oxo-5-alpha-steroid 4-dehydrogenase [Trypanosoma cruzi strain CL Brener] &gt;gi|70864976|gb|EAN81369.1| 3-oxo-5-alpha-steroid 4-dehydrogenase, putative [Trypanosoma cruzi]
TcCLB.503605.20	0.223483	6.9493e-20	retrotransposon hot spot (RHS) protein [Trypanosoma cruzi strain CL Brener] &gt;gi|70867558|gb|EAN82682.1| retrotransposon hot spot (RHS) protein, putative [Trypanosoma cruzi]
TcCLB.505097.49	0.223522	1.17093e-21	expression site-associated protein [Trypanosoma cruzi strain CL Brener] &gt;gi|70867445|gb|EAN82610.1| expression site-associated gene (ESAG-like) protein, putative [Trypanosoma cruzi]
TcCLB.506855.150	0.223539	1.71325e-13	hypothetical protein [Trypanosoma cruzi strain CL Brener] &gt;gi|70885925|gb|EAN98724.1| hypothetical protein, conserved [Trypanosoma cruzi]
TcCLB.507519.150	0.223663	1.84462e-17	adenine phosphoribosyltransferase [Trypanosoma cruzi strain CL Brener] &gt;gi|70881207|gb|EAN94252.1| adenine phosphoribosyltransferase, putative [Trypanosoma cruzi]
TcCLB.503617.40	0.223847	4.22492e-32	ATPase alpha subunit [Trypanosoma cruzi Dm28c]
TcCLB.511809.120	0.223987	3.01422e-33	hypothetical protein [Trypanosoma cruzi strain CL Brener] &gt;gi|70878559|gb|EAN91805.1| hypothetical protein, conserved [Trypanosoma cruzi]
TcCLB.511771.75	0.224039	1.41821e-12	hypothetical protein [Trypanosoma cruzi strain CL Brener] &gt;gi|70883277|gb|EAN96198.1| hypothetical protein Tc00.1047053511771.75 [Trypanosoma cruzi]
TcCLB.509027.40	0.224197	4.69874e-21	hypothetical protein [Trypanosoma cruzi strain CL Brener] &gt;gi|70874935|gb|EAN88559.1| hypothetical protein, conserved [Trypanosoma cruzi]
TcCLB.506855.360	0.224363	3.69429e-13	hypothetical protein [Trypanosoma cruzi strain CL Brener] &gt;gi|70885943|gb|EAN98742.1| hypothetical protein, conserved [Trypanosoma cruzi]
TcCLB.510155.160	0.224431	5.62871e-15	protein kinase [Trypanosoma cruzi strain CL Brener] &gt;gi|70885452|gb|EAN98270.1| protein kinase, putative [Trypanosoma cruzi]
TcCLB.508579.10	0.224452	1.71772e-20	hypothetical protein [Trypanosoma cruzi strain CL Brener] &gt;gi|70868788|gb|EAN83544.1| hypothetical protein, conserved [Trypanosoma cruzi]
TcCLB.507801.160	0.224491	3.31001e-13	hypothetical protein [Trypanosoma cruzi strain CL Brener] &gt;gi|70881439|gb|EAN94469.1| hypothetical protein, conserved [Trypanosoma cruzi]
TcCLB.506957.100	0.22453	5.60598e-23	hypothetical protein [Trypanosoma cruzi strain CL Brener] &gt;gi|70880070|gb|EAN93194.1| hypothetical protein, conserved [Trypanosoma cruzi]
TcCLB.506193.20	0.22465	3.10416e-19	hypothetical protein [Trypanosoma cruzi strain CL Brener] &gt;gi|70872897|gb|EAN86797.1| hypothetical protein, conserved [Trypanosoma cruzi]
TcCLB.506301.11	0.224908	5.73702e-22	heat shock protein [Trypanosoma cruzi strain CL Brener] &gt;gi|70872019|gb|EAN86069.1| heat shock protein, putative [Trypanosoma cruzi]
TcCLB.507049.20	0.224933	2.42464e-06	hypothetical protein [Trypanosoma cruzi strain CL Brener] &gt;gi|70881544|gb|EAN94566.1| hypothetical protein Tc00.1047053507049.20 [Trypanosoma cruzi]
TcCLB.508919.140	0.224996	3.28147e-20	hypothetical protein [Trypanosoma cruzi strain CL Brener] &gt;gi|70880163|gb|EAN93281.1| hypothetical protein, conserved [Trypanosoma cruzi]
TcCLB.503947.20	0.225009	8.76298e-20	mucin-associated surface protein (MASP) [Trypanosoma cruzi strain CL Brener] &gt;gi|70864841|gb|EAN81322.1| mucin-associated surface protein (MASP), putative [Trypanosoma cruzi]
TcCLB.510003.41	0.225375	1.36701e-29	clathrin coat assembly protein AP19 [Trypanosoma cruzi strain CL Brener] &gt;gi|71413784|ref|XP_809018.1| clathrin coat assembly protein AP19 [Trypanosoma cruzi strain CL Brener] &gt;gi|70866930|gb|EAN82276.1| clathrin coat assembly protein AP19, putative [Trypanosoma cruzi] &gt;gi|70873334|gb|EAN87167.1| clathrin coat assembly protein AP19, putative [Trypanosoma cruzi]
TcCLB.509683.20	0.225677	1.33451e-19	hypothetical protein [Trypanosoma cruzi strain CL Brener] &gt;gi|70880383|gb|EAN93483.1| hypothetical protein, conserved [Trypanosoma cruzi]
TcCLB.510087.80	0.225692	5.62978e-15	hypothetical protein [Trypanosoma cruzi strain CL Brener] &gt;gi|70876230|gb|EAN89704.1| hypothetical protein, conserved [Trypanosoma cruzi]
TcCLB.507691.10	0.225905	8.82598e-17	hypothetical protein Tc00.1047053507691.10 [Trypanosoma cruzi strain CL Brener] &gt;gi|70877044|gb|EAN90430.1| hypothetical protein, conserved [Trypanosoma cruzi]
TcCLB.506975.49	0.225926	1.57859e-22	F-actin capping protein beta subunit [Trypanosoma cruzi strain CL Brener] &gt;gi|70878522|gb|EAN91771.1| F-actin capping protein beta subunit, putative [Trypanosoma cruzi] &gt;gi|93360036|gb|ABF13412.1| putative F-actin capping protein beta subunit [Trypanosoma cruzi strain CL Brener]
TcCLB.511461.10	0.225933	1.6282e-21	hypothetical protein [Trypanosoma cruzi strain CL Brener] &gt;gi|70873416|gb|EAN87237.1| hypothetical protein, conserved [Trypanosoma cruzi]
TcCLB.509033.20	0.225991	6.41799e-21	beta galactofuranosyl glycosyltransferase [Trypanosoma cruzi strain CL Brener] &gt;gi|70875624|gb|EAN89157.1| beta galactofuranosyl glycosyltransferase, putative [Trypanosoma cruzi]
TcCLB.509611.60	0.226058	8.69597e-20	hypothetical protein [Trypanosoma cruzi strain CL Brener] &gt;gi|70879797|gb|EAN92944.1| hypothetical protein Tc00.1047053509611.60 [Trypanosoma cruzi]
TcCLB.507951.114	0.226208	2.77215e-17	high mobility group protein [Trypanosoma cruzi strain CL Brener] &gt;gi|70883364|gb|EAN96280.1| high mobility group protein, putative [Trypanosoma cruzi]
TcCLB.505615.10	0.226215	1.52985e-18	surface protease GP63 [Trypanosoma cruzi strain CL Brener] &gt;gi|70866829|gb|EAN82216.1| surface protease GP63, putative [Trypanosoma cruzi]
TcCLB.507601.50	0.226418	1.64306e-13	hypothetical protein [Trypanosoma cruzi strain CL Brener] &gt;gi|70877255|gb|EAN90621.1| hypothetical protein Tc00.1047053507601.50 [Trypanosoma cruzi]
TcCLB.503583.24	0.226576	2.39348e-18	hypothetical protein [Trypanosoma cruzi strain CL Brener] &gt;gi|70874347|gb|EAN88047.1| hypothetical protein, conserved [Trypanosoma cruzi]
TcCLB.509849.30	0.226782	8.97959e-16	hypothetical protein [Trypanosoma cruzi strain CL Brener] &gt;gi|70867986|gb|EAN82973.1| hypothetical protein Tc00.1047053509849.30 [Trypanosoma cruzi]
TcCLB.504069.30	0.226883	3.69557e-16	60S ribosomal protein L32 [Trypanosoma cruzi strain CL Brener] &gt;gi|71420502|ref|XP_811507.1| 60S ribosomal protein L32 [Trypanosoma cruzi strain CL Brener] &gt;gi|70872384|gb|EAN86370.1| 60S ribosomal protein L32, putative [Trypanosoma cruzi] &gt;gi|70876178|gb|EAN89656.1| 60S ribosomal protein L32, putative [Trypanosoma cruzi]
TcCLB.511899.20	0.227044	9.90453e-13	hypothetical protein [Trypanosoma cruzi strain CL Brener] &gt;gi|70868644|gb|EAN83440.1| hypothetical protein, conserved [Trypanosoma cruzi]
TcCLB.510973.20	0.227081	2.71525e-22	hypothetical protein [Trypanosoma cruzi strain CL Brener] &gt;gi|70867574|gb|EAN82693.1| hypothetical protein, conserved [Trypanosoma cruzi]
TcCLB.511459.40	0.227429	5.46285e-20	hypothetical protein [Trypanosoma cruzi strain CL Brener] &gt;gi|70870387|gb|EAN84746.1| hypothetical protein, conserved [Trypanosoma cruzi]
TcCLB.508641.230	0.227611	1.24108e-15	hypothetical protein [Trypanosoma cruzi strain CL Brener] &gt;gi|70885097|gb|EAN97929.1| hypothetical protein, conserved [Trypanosoma cruzi]
TcCLB.510007.30	0.227617	1.3505e-14	RNA-binding protein [Trypanosoma cruzi strain CL Brener] &gt;gi|70876501|gb|EAN89944.1| RNA-binding protein, putative [Trypanosoma cruzi]
TcCLB.505999.110	0.227773	1.91106e-19	hypothetical protein [Trypanosoma cruzi strain CL Brener] &gt;gi|70881164|gb|EAN94211.1| hypothetical protein, conserved [Trypanosoma cruzi]
TcCLB.509611.50	0.227828	1.13441e-21	hypothetical protein [Trypanosoma cruzi strain CL Brener] &gt;gi|70879796|gb|EAN92943.1| hypothetical protein, conserved [Trypanosoma cruzi]
TcCLB.509717.100	0.227832	3.84619e-18	membrane-bound acid phosphatase 2 [Trypanosoma cruzi strain CL Brener] &gt;gi|70880634|gb|EAN93719.1| membrane-bound acid phosphatase 2, putative [Trypanosoma cruzi]
TcCLB.511629.20	0.227924	2.66199e-10	hypothetical protein [Trypanosoma cruzi strain CL Brener] &gt;gi|70869661|gb|EAN84186.1| hypothetical protein, conserved [Trypanosoma cruzi]
TcCLB.510889.240	0.228052	2.8835e-21	hypothetical protein [Trypanosoma cruzi strain CL Brener] &gt;gi|70886246|gb|EAN99033.1| hypothetical protein, conserved [Trypanosoma cruzi]
TcCLB.506793.90	0.228201	1.5379e-20	hypothetical protein [Trypanosoma cruzi strain CL Brener] &gt;gi|70877207|gb|EAN90578.1| hypothetical protein, conserved [Trypanosoma cruzi]
TcCLB.506983.60	0.228296	3.7077e-21	DNA excision repair protein [Trypanosoma cruzi strain CL Brener] &gt;gi|70871269|gb|EAN85447.1| DNA excision repair protein, putative [Trypanosoma cruzi]
TcCLB.511289.70	0.228304	3.74676e-20	ADP,ATP carrier protein 1, mitochondrial precursor [Trypanosoma cruzi strain CL Brener] &gt;gi|70877025|gb|EAN90413.1| ADP,ATP carrier protein 1, mitochondrial precursor, putative [Trypanosoma cruzi]
TcCLB.506959.70	0.228422	8.61651e-22	serine palmitoyltransferase [Trypanosoma cruzi strain CL Brener] &gt;gi|70879082|gb|EAN92284.1| serine palmitoyltransferase, putative [Trypanosoma cruzi]
TcCLB.503919.40	0.228453	4.97664e-16	hypothetical protein [Trypanosoma cruzi strain CL Brener] &gt;gi|70872849|gb|EAN86755.1| hypothetical protein, conserved [Trypanosoma cruzi]
TcCLB.508741.240	0.228585	3.01536e-17	hypothetical protein [Trypanosoma cruzi strain CL Brener] &gt;gi|70886422|gb|EAN99204.1| hypothetical protein, conserved [Trypanosoma cruzi]
TcCLB.506841.8	0.228633	5.56251e-10	hypothetical protein [Trypanosoma cruzi strain CL Brener] &gt;gi|70869040|gb|EAN83727.1| hypothetical protein, conserved [Trypanosoma cruzi]
TcCLB.503719.39	0.2287	2.83906e-21	hypothetical protein [Trypanosoma cruzi strain CL Brener] &gt;gi|70867496|gb|EAN82643.1| hypothetical protein, conserved [Trypanosoma cruzi]
TcCLB.507233.110	0.228786	1.03469e-18	mismatch repair protein MSH4 [Trypanosoma cruzi strain CL Brener] &gt;gi|70877680|gb|EAN91000.1| mismatch repair protein MSH4, putative [Trypanosoma cruzi]
TcCLB.504105.240	0.228811	2.21393e-18	hypothetical protein [Trypanosoma cruzi strain CL Brener] &gt;gi|70885023|gb|EAN97859.1| hypothetical protein, conserved [Trypanosoma cruzi]
TcCLB.507989.10	0.228832	9.52436e-10	hypothetical protein [Trypanosoma cruzi strain CL Brener] &gt;gi|70869585|gb|EAN84127.1| hypothetical protein, conserved [Trypanosoma cruzi]
TcCLB.510421.250	0.228887	3.75225e-16	hypothetical protein [Trypanosoma cruzi strain CL Brener] &gt;gi|70884458|gb|EAN97317.1| hypothetical protein, conserved [Trypanosoma cruzi]
TcCLB.511497.19	0.229001	1.31369e-18	amastin [Trypanosoma cruzi strain CL Brener] &gt;gi|70861918|gb|EAN80890.1| amastin, putative [Trypanosoma cruzi]
TcCLB.510683.20	0.229207	4.32453e-19	hypothetical protein [Trypanosoma cruzi strain CL Brener] &gt;gi|70866121|gb|EAN81836.1| hypothetical protein, conserved [Trypanosoma cruzi]
TcCLB.509429.210	0.229254	6.19996e-22	leucine-rich repeat protein (LRRP) [Trypanosoma cruzi strain CL Brener] &gt;gi|70885497|gb|EAN98312.1| leucine-rich repeat protein (LRRP), putative [Trypanosoma cruzi]
TcCLB.503399.20	0.229362	2.83811e-21	hydrolase, alpha/beta fold family [Trypanosoma cruzi strain CL Brener] &gt;gi|70867192|gb|EAN82447.1| hydrolase, alpha/beta fold family, putative [Trypanosoma cruzi]
TcCLB.506919.90	0.229477	2.10177e-18	protein kinase [Trypanosoma cruzi strain CL Brener] &gt;gi|70876958|gb|EAN90353.1| protein kinase, putative [Trypanosoma cruzi]
TcCLB.511837.100	0.229856	1.17182e-06	amino acid permease-like protein [Trypanosoma cruzi strain CL Brener] &gt;gi|70876729|gb|EAN90150.1| amino acid permease-like protein, putative [Trypanosoma cruzi]
TcCLB.509937.39	0.229863	2.65539e-19	hypothetical protein [Trypanosoma cruzi strain CL Brener] &gt;gi|70882606|gb|EAN95565.1| hypothetical protein, conserved [Trypanosoma cruzi]
TcCLB.511245.30	0.229869	4.45296e-19	ion transport protein [Trypanosoma cruzi strain CL Brener] &gt;gi|70883281|gb|EAN96201.1| ion transport protein, putative [Trypanosoma cruzi]
TcCLB.508401.20	0.230094	4.83117e-14	retrotransposon hot spot (RHS) protein [Trypanosoma cruzi strain CL Brener] &gt;gi|70872547|gb|EAN86507.1| retrotransposon hot spot (RHS) protein, putative [Trypanosoma cruzi]
TcCLB.506301.60	0.230158	1.65779e-17	hypothetical protein [Trypanosoma cruzi strain CL Brener] &gt;gi|70872018|gb|EAN86068.1| hypothetical protein Tc00.1047053506301.60 [Trypanosoma cruzi]
TcCLB.509229.140	0.230405	2.56161e-19	hypothetical protein [Trypanosoma cruzi strain CL Brener] &gt;gi|70878964|gb|EAN92177.1| hypothetical protein, conserved [Trypanosoma cruzi]
TcCLB.510437.20	0.230415	1.30742e-31	40S ribosomal protein L14 [Trypanosoma cruzi strain CL Brener] &gt;gi|70881629|gb|EAN94646.1| 40S ribosomal protein L14, putative [Trypanosoma cruzi]
TcCLB.506957.140	0.230554	6.74078e-20	phosphatidylinositol-4-phosphate 5-kinase-like [Trypanosoma cruzi strain CL Brener] &gt;gi|70880074|gb|EAN93198.1| phosphatidylinositol-4-phosphate 5-kinase-like, putative [Trypanosoma cruzi]
TcCLB.508269.50	0.230578	8.26457e-17	hypothetical protein [Trypanosoma cruzi strain CL Brener] &gt;gi|70874369|gb|EAN88064.1| hypothetical protein, conserved [Trypanosoma cruzi]
TcCLB.511823.14	0.230597	1.60695e-06	hypothetical protein [Trypanosoma cruzi strain CL Brener] &gt;gi|70870905|gb|EAN85153.1| hypothetical protein, conserved [Trypanosoma cruzi]
TcCLB.508741.110	0.230602	4.83547e-16	hypothetical protein [Trypanosoma cruzi strain CL Brener] &gt;gi|70886412|gb|EAN99194.1| hypothetical protein, conserved [Trypanosoma cruzi]
TcCLB.510245.10	0.230653	3.68447e-14	amino acid permease [Trypanosoma cruzi strain CL Brener] &gt;gi|70865772|gb|EAN81671.1| amino acid permease, putative [Trypanosoma cruzi]
TcCLB.511249.34	0.23068	1.25036e-23	hypothetical protein [Trypanosoma cruzi strain CL Brener] &gt;gi|70877388|gb|EAN90739.1| hypothetical protein, conserved [Trypanosoma cruzi]
TcCLB.509027.50	0.230687	1.33942e-19	hypothetical protein [Trypanosoma cruzi strain CL Brener] &gt;gi|70874936|gb|EAN88560.1| hypothetical protein, conserved [Trypanosoma cruzi]
TcCLB.509211.30	0.230855	1.72592e-09	serine/threonine protein phosphatase [Trypanosoma cruzi strain CL Brener] &gt;gi|70872104|gb|EAN86140.1| serine/threonine protein phosphatase, putative [Trypanosoma cruzi]
TcCLB.507007.70	0.231021	7.63943e-20	hypothetical protein [Trypanosoma cruzi strain CL Brener] &gt;gi|70878605|gb|EAN91845.1| hypothetical protein, conserved [Trypanosoma cruzi]
TcCLB.509243.30	0.231023	2.33429e-11	hypothetical protein [Trypanosoma cruzi strain CL Brener] &gt;gi|70869938|gb|EAN84397.1| hypothetical protein, conserved [Trypanosoma cruzi]
TcCLB.510943.170	0.231235	2.76618e-20	hypothetical protein [Trypanosoma cruzi strain CL Brener] &gt;gi|70882259|gb|EAN95238.1| hypothetical protein, conserved [Trypanosoma cruzi]
TcCLB.507723.50	0.231279	3.57288e-18	trans-sialidase [Trypanosoma cruzi strain CL Brener] &gt;gi|70881785|gb|EAN94792.1| trans-sialidase, putative [Trypanosoma cruzi]
TcCLB.508065.50	0.231412	2.60497e-19	phosphatidylinositol-4-phosphate 5-kinase-like protein [Trypanosoma cruzi strain CL Brener] &gt;gi|70875039|gb|EAN88650.1| phosphatidylinositol-4-phosphate 5-kinase-like protein, putative [Trypanosoma cruzi]
TcCLB.508153.1140	0.231482	2.71076e-11	hypothetical protein [Trypanosoma cruzi strain CL Brener] &gt;gi|70887505|gb|EAO00261.1| hypothetical protein, conserved [Trypanosoma cruzi]
TcCLB.511755.19	0.231601	7.09371e-22	hypothetical protein [Trypanosoma cruzi strain CL Brener] &gt;gi|70879373|gb|EAN92554.1| hypothetical protein, conserved [Trypanosoma cruzi]
TcCLB.506415.30	0.23182	1.89811e-16	hypothetical protein [Trypanosoma cruzi strain CL Brener] &gt;gi|70871427|gb|EAN85579.1| hypothetical protein, conserved [Trypanosoma cruzi]
TcCLB.506155.20	0.231965	4.23388e-19	hypothetical protein [Trypanosoma cruzi strain CL Brener] &gt;gi|70877965|gb|EAN91260.1| hypothetical protein, conserved [Trypanosoma cruzi]
TcCLB.511815.50	0.231984	3.07526e-17	hypothetical protein [Trypanosoma cruzi strain CL Brener] &gt;gi|70879418|gb|EAN92595.1| hypothetical protein, conserved [Trypanosoma cruzi]
TcCLB.511825.60	0.232174	1.81416e-10	aquaporin [Trypanosoma cruzi strain CL Brener] &gt;gi|70881619|gb|EAN94636.1| aquaporin, putative [Trypanosoma cruzi]
TcCLB.507991.60	0.232177	2.05592e-17	mismatch repair protein MLH1 [Trypanosoma cruzi strain CL Brener] &gt;gi|70879480|gb|EAN92651.1| mismatch repair protein MLH1, putative [Trypanosoma cruzi]
TcCLB.508507.50	0.232272	1.34446e-16	hypothetical protein [Trypanosoma cruzi strain CL Brener] &gt;gi|70871637|gb|EAN85749.1| hypothetical protein, conserved [Trypanosoma cruzi] &gt;gi|557860972|gb|ESS64341.1| hypothetical protein TCDM_14371 [Trypanosoma cruzi Dm28c]
TcCLB.507663.30	0.232314	1.27226e-19	hypothetical protein [Trypanosoma cruzi strain CL Brener] &gt;gi|70873687|gb|EAN87472.1| hypothetical protein, conserved [Trypanosoma cruzi]
TcCLB.509429.230	0.232388	1.09254e-20	hypothetical protein [Trypanosoma cruzi strain CL Brener] &gt;gi|70885499|gb|EAN98314.1| hypothetical protein, conserved [Trypanosoma cruzi]
TcCLB.509719.69	0.232432	2.11238e-18	hypothetical protein [Trypanosoma cruzi strain CL Brener] &gt;gi|71416709|ref|XP_810352.1| hypothetical protein [Trypanosoma cruzi strain CL Brener] &gt;gi|70872086|gb|EAN86126.1| hypothetical protein, conserved [Trypanosoma cruzi] &gt;gi|70874868|gb|EAN88501.1| hypothetical protein, conserved [Trypanosoma cruzi]
TcCLB.503995.40	0.23251	5.19929e-20	hypothetical protein [Trypanosoma cruzi strain CL Brener] &gt;gi|70870052|gb|EAN84485.1| hypothetical protein, conserved [Trypanosoma cruzi]
TcCLB.503919.10	0.232599	4.72055e-15	spliced leader RNA PSE-promoter transcription factor [Trypanosoma cruzi strain CL Brener] &gt;gi|70872846|gb|EAN86752.1| spliced leader RNA PSE-promoter transcription factor, putative [Trypanosoma cruzi]
TcCLB.511925.60	0.232833	1.23425e-07	hypothetical protein [Trypanosoma cruzi strain CL Brener] &gt;gi|70871970|gb|EAN86027.1| hypothetical protein, conserved [Trypanosoma cruzi]
TcCLB.509317.60	0.232875	1.9e-28	RNA-binding protein [Trypanosoma cruzi strain CL Brener] &gt;gi|70873535|gb|EAN87340.1| RNA-binding protein, putative [Trypanosoma cruzi]
TcCLB.503939.90	0.23289	4.16869e-18	hypothetical protein [Trypanosoma cruzi strain CL Brener] &gt;gi|70880302|gb|EAN93408.1| hypothetical protein, conserved [Trypanosoma cruzi]
TcCLB.507715.90	0.232894	1.96358e-18	hypothetical protein [Trypanosoma cruzi strain CL Brener] &gt;gi|70877543|gb|EAN90876.1| hypothetical protein, conserved [Trypanosoma cruzi]
TcCLB.509317.80	0.232914	1.13624e-12	hypothetical protein [Trypanosoma cruzi strain CL Brener] &gt;gi|70873536|gb|EAN87341.1| hypothetical protein, conserved [Trypanosoma cruzi]
TcCLB.508297.30	0.233068	2.48853e-20	hypothetical protein [Trypanosoma cruzi strain CL Brener] &gt;gi|70873174|gb|EAN87028.1| hypothetical protein, conserved [Trypanosoma cruzi]
TcCLB.508177.129	0.233093	1.55785e-19	cystathionine beta-synthase [Trypanosoma cruzi strain CL Brener] &gt;gi|70877843|gb|EAN91150.1| cystathionine beta-synthase, putative [Trypanosoma cruzi]
TcCLB.508269.30	0.233165	1.74027e-14	translation initiation factor 2 subunit [Trypanosoma cruzi strain CL Brener] &gt;gi|122019616|sp|Q4D6B2.1|MTNA2_TRYCC RecName: Full=Methylthioribose-1-phosphate isomerase 2; Short=M1Pi 2; Short=MTR-1-P isomerase 2; AltName: Full=S-methyl-5-thioribose-1-phosphate isomerase 2; AltName: Full=Translation initiation factor eIF-2B subunit alpha/beta/delta-like protein 2 [Trypanosoma cruzi strain CL Bre…
TcCLB.507801.40	0.233235	7.93842e-06	hypothetical protein [Trypanosoma cruzi strain CL Brener] &gt;gi|70881429|gb|EAN94459.1| hypothetical protein, conserved [Trypanosoma cruzi]
TcCLB.507517.70	0.233248	1.73009e-15	hypothetical protein [Trypanosoma cruzi strain CL Brener] &gt;gi|70875378|gb|EAN88939.1| hypothetical protein, conserved [Trypanosoma cruzi]
TcCLB.509693.140	0.233413	4.51607e-18	hypothetical protein [Trypanosoma cruzi strain CL Brener] &gt;gi|70882083|gb|EAN95072.1| hypothetical protein, conserved [Trypanosoma cruzi]
TcCLB.508741.130	0.233433	3.63332e-19	hypothetical protein [Trypanosoma cruzi strain CL Brener] &gt;gi|70886413|gb|EAN99195.1| hypothetical protein Tc00.1047053508741.130 [Trypanosoma cruzi]
TcCLB.506199.10	0.233551	0.00110999	hypothetical protein [Trypanosoma cruzi strain CL Brener] &gt;gi|70865822|gb|EAN81695.1| hypothetical protein, conserved [Trypanosoma cruzi]
TcCLB.507167.70	0.233676	1.84307e-14	retrotransposon hot spot (RHS) protein [Trypanosoma cruzi strain CL Brener] &gt;gi|70884869|gb|EAN97711.1| retrotransposon hot spot (RHS) protein, putative [Trypanosoma cruzi]
TcCLB.508397.60	0.234253	1.76301e-12	methyltransferase [Trypanosoma cruzi strain CL Brener] &gt;gi|70873193|gb|EAN87045.1| methyltransferase, putative [Trypanosoma cruzi]
TcCLB.506595.40	0.234319	1.15602e-17	trans-sialidase [Trypanosoma cruzi strain CL Brener] &gt;gi|70880210|gb|EAN93322.1| trans-sialidase, putative [Trypanosoma cruzi]
TcCLB.506195.230	0.234505	2.08879e-18	hypothetical protein [Trypanosoma cruzi strain CL Brener] &gt;gi|70884403|gb|EAN97265.1| hypothetical protein, conserved [Trypanosoma cruzi]
TcCLB.511861.50	0.234791	7.04814e-12	trans-sialidase [Trypanosoma cruzi strain CL Brener] &gt;gi|70880826|gb|EAN93898.1| trans-sialidase, putative [Trypanosoma cruzi]
TcCLB.508153.640	0.234804	1.98202e-18	inosine-adenosine-guanosine-nucleoside hydrolase [Trypanosoma cruzi strain CL Brener] &gt;gi|70887485|gb|EAO00241.1| inosine-adenosine-guanosine-nucleoside hydrolase, putative [Trypanosoma cruzi]
TcCLB.510039.40	0.234886	1.91655e-10	nitrilase [Trypanosoma cruzi strain CL Brener] &gt;gi|70875675|gb|EAN89203.1| nitrilase, putative [Trypanosoma cruzi]
TcCLB.503465.40	0.234893	6.86543e-12	hypothetical protein [Trypanosoma cruzi strain CL Brener] &gt;gi|70870406|gb|EAN84760.1| hypothetical protein Tc00.1047053503465.40 [Trypanosoma cruzi]
TcCLB.503869.30	0.234948	6.04836e-17	hypothetical protein [Trypanosoma cruzi strain CL Brener] &gt;gi|70870999|gb|EAN85230.1| hypothetical protein, conserved [Trypanosoma cruzi]
TcCLB.503809.40	0.234956	1.94933e-06	protein kinase [Trypanosoma cruzi strain CL Brener] &gt;gi|70879706|gb|EAN92859.1| protein kinase, putative [Trypanosoma cruzi]
TcCLB.506475.30	0.234991	6.81215e-06	hypothetical protein [Trypanosoma cruzi strain CL Brener] &gt;gi|70882366|gb|EAN95339.1| hypothetical protein, conserved [Trypanosoma cruzi]
TcCLB.506815.30	0.235031	1.53556e-24	beta prime COP protein [Trypanosoma cruzi strain CL Brener] &gt;gi|70869655|gb|EAN84181.1| beta prime COP protein, putative [Trypanosoma cruzi]
TcCLB.506573.5	0.235218	1.04102e-14	hypothetical protein [Trypanosoma cruzi strain CL Brener] &gt;gi|70873259|gb|EAN87104.1| hypothetical protein Tc00.1047053506573.5 [Trypanosoma cruzi]
TcCLB.507773.50	0.235545	2.04826e-17	hypothetical protein [Trypanosoma cruzi strain CL Brener] &gt;gi|70871570|gb|EAN85694.1| hypothetical protein, conserved [Trypanosoma cruzi]
TcCLB.506151.10	0.235767	1.22327e-19	hypothetical protein [Trypanosoma cruzi strain CL Brener] &gt;gi|70871683|gb|EAN85788.1| hypothetical protein, conserved [Trypanosoma cruzi]
TcCLB.508319.20	0.235909	1.19985e-18	hypothetical protein [Trypanosoma cruzi strain CL Brener] &gt;gi|70872117|gb|EAN86149.1| hypothetical protein, conserved [Trypanosoma cruzi]
TcCLB.507649.100	0.236097	8.9518e-22	hypothetical protein [Trypanosoma cruzi strain CL Brener] &gt;gi|70878900|gb|EAN92117.1| hypothetical protein, conserved [Trypanosoma cruzi]
TcCLB.507945.20	0.236173	5.75466e-18	hypothetical protein [Trypanosoma cruzi strain CL Brener] &gt;gi|70867477|gb|EAN82632.1| hypothetical protein, conserved [Trypanosoma cruzi]
TcCLB.503411.10	0.236388	1.80852e-10	hypothetical protein [Trypanosoma cruzi strain CL Brener] &gt;gi|70869644|gb|EAN84172.1| hypothetical protein Tc00.1047053503411.10 [Trypanosoma cruzi]
TcCLB.509875.160	0.236442	6.98574e-18	dispersed gene family protein 1 (DGF-1) [Trypanosoma cruzi strain CL Brener] &gt;gi|70885404|gb|EAN98224.1| dispersed gene family protein 1 (DGF-1), putative [Trypanosoma cruzi]
TcCLB.506793.100	0.236532	1.27627e-20	hypothetical protein [Trypanosoma cruzi strain CL Brener] &gt;gi|70877208|gb|EAN90579.1| hypothetical protein, conserved [Trypanosoma cruzi]
TcCLB.509109.130	0.236772	5.08154e-21	protein tyrosine phosphatase-like protein [Trypanosoma cruzi strain CL Brener] &gt;gi|70881823|gb|EAN94828.1| protein tyrosine phosphatase-like protein, putative [Trypanosoma cruzi]
TcCLB.509991.110	0.23682	3.75486e-18	hypothetical protein [Trypanosoma cruzi strain CL Brener] &gt;gi|70875944|gb|EAN89445.1| hypothetical protein, conserved [Trypanosoma cruzi]
TcCLB.414243.10	0.236865	1.44809e-18	hypothetical protein [Trypanosoma cruzi strain CL Brener] &gt;gi|70865689|gb|EAN81633.1| hypothetical protein, conserved [Trypanosoma cruzi]
TcCLB.508507.20	0.236872	2.39259e-12	hypothetical protein [Trypanosoma cruzi strain CL Brener] &gt;gi|70871634|gb|EAN85746.1| hypothetical protein, conserved [Trypanosoma cruzi]
TcCLB.511843.35	0.236911	1.85178e-15	hypothetical protein [Trypanosoma cruzi strain CL Brener] &gt;gi|70881515|gb|EAN94540.1| hypothetical protein Tc00.1047053511843.35 [Trypanosoma cruzi]
TcCLB.509991.9	0.236959	7.83832e-18	protein kinase [Trypanosoma cruzi strain CL Brener] &gt;gi|70875946|gb|EAN89447.1| protein kinase, putative [Trypanosoma cruzi]
TcCLB.511461.30	0.236966	2.65581e-11	hypothetical protein [Trypanosoma cruzi strain CL Brener] &gt;gi|70873418|gb|EAN87239.1| hypothetical protein, conserved [Trypanosoma cruzi]
TcCLB.508303.65	0.236979	1.45978e-10	thioredoxin-like protein [Trypanosoma cruzi strain CL Brener] &gt;gi|70877403|gb|EAN90752.1| thioredoxin-like protein, putative [Trypanosoma cruzi]
TcCLB.511837.29	0.236988	2.71977e-06	hypothetical protein [Trypanosoma cruzi strain CL Brener] &gt;gi|70876734|gb|EAN90155.1| hypothetical protein, conserved [Trypanosoma cruzi]
TcCLB.510069.20	0.237359	3.75593e-19	hypothetical protein [Trypanosoma cruzi strain CL Brener] &gt;gi|70867208|gb|EAN82458.1| hypothetical protein, conserved [Trypanosoma cruzi]
TcCLB.511817.100	0.23739	1.81637e-07	hypothetical protein [Trypanosoma cruzi strain CL Brener] &gt;gi|70884655|gb|EAN97506.1| hypothetical protein, conserved [Trypanosoma cruzi]
TcCLB.467287.10	0.237515	9.81013e-19	hypothetical protein [Trypanosoma cruzi strain CL Brener] &gt;gi|122015049|sp|Q4CQJ5.1|ATAT1_TRYCC RecName: Full=Alpha-tubulin N-acetyltransferase 1; Short=Alpha-TAT 1; Short=TAT 1; AltName: Full=Acetyltransferase mec-17 homolog 1 [Trypanosoma cruzi strain CL Brener] &gt;gi|70867344|gb|EAN82545.1| hypothetical protein, conserved [Trypanosoma cruzi]
TcCLB.510359.210	0.237563	3.07746e-21	hypothetical protein [Trypanosoma cruzi strain CL Brener] &gt;gi|70887130|gb|EAN99892.1| hypothetical protein, conserved [Trypanosoma cruzi]
TcCLB.510357.160	0.238097	6.67151e-21	hypothetical protein [Trypanosoma cruzi strain CL Brener] &gt;gi|71660015|ref|XP_821726.1| hypothetical protein [Trypanosoma cruzi strain CL Brener] &gt;gi|70876576|gb|EAN90014.1| hypothetical protein, conserved [Trypanosoma cruzi] &gt;gi|70887113|gb|EAN99875.1| hypothetical protein, conserved [Trypanosoma cruzi]
TcCLB.506839.60	0.238223	4.70432e-10	tyrosine specific protein phosphatase [Trypanosoma cruzi strain CL Brener] &gt;gi|70876949|gb|EAN90345.1| tyrosine specific protein phosphatase, putative [Trypanosoma cruzi]
TcCLB.508507.30	0.238345	3.75119e-12	hypothetical protein [Trypanosoma cruzi strain CL Brener] &gt;gi|70871635|gb|EAN85747.1| hypothetical protein, conserved [Trypanosoma cruzi]
TcCLB.510941.6	0.238363	2.61707e-14	hypothetical protein [Trypanosoma cruzi strain CL Brener] &gt;gi|70868723|gb|EAN83499.1| hypothetical protein, conserved [Trypanosoma cruzi]
TcCLB.508645.50	0.238441	1.03641e-17	hypothetical protein [Trypanosoma cruzi strain CL Brener] &gt;gi|71662464|ref|XP_818238.1| hypothetical protein [Trypanosoma cruzi strain CL Brener] &gt;gi|70871717|gb|EAN85815.1| hypothetical protein, conserved [Trypanosoma cruzi] &gt;gi|70883478|gb|EAN96387.1| hypothetical protein, conserved [Trypanosoma cruzi]
TcCLB.511819.40	0.238504	7.67009e-10	hypothetical protein [Trypanosoma cruzi strain CL Brener] &gt;gi|70876872|gb|EAN90278.1| hypothetical protein, conserved [Trypanosoma cruzi]
TcCLB.506297.350	0.238523	3.62824e-19	S-phase kinase-associated protein [Trypanosoma cruzi strain CL Brener] &gt;gi|71666522|ref|XP_820219.1| S-phase kinase-associated protein [Trypanosoma cruzi strain CL Brener] &gt;gi|70870866|gb|EAN85121.1| S-phase kinase-associated protein, putative [Trypanosoma cruzi] &gt;gi|70885555|gb|EAN98368.1| S-phase kinase-associated protein, putative [Trypanosoma cruzi] &gt;gi|557867429|gb|ESS70604.1| S-…
TcCLB.510359.330	0.238539	4.16808e-15	hypothetical protein [Trypanosoma cruzi strain CL Brener] &gt;gi|70887142|gb|EAN99904.1| hypothetical protein, conserved [Trypanosoma cruzi]
TcCLB.508405.100	0.238591	5.89368e-21	hypothetical protein [Trypanosoma cruzi strain CL Brener] &gt;gi|70874037|gb|EAN87775.1| hypothetical protein, conserved [Trypanosoma cruzi]
TcCLB.511821.30	0.238632	3.91493e-12	mu-adaptin 1 [Trypanosoma cruzi strain CL Brener] &gt;gi|70881882|gb|EAN94883.1| mu-adaptin 1, putative [Trypanosoma cruzi] &gt;gi|407859692|gb|EKG07112.1| Mu-adaptin 1, putative,adaptor complex AP-1 medium subunit, putative [Trypanosoma cruzi] &gt;gi|557865438|gb|ESS68669.1| Mu-adaptin 1 [Trypanosoma cruzi Dm28c]
TcCLB.510119.9	0.238633	1.1335e-31	elongation factor 1-alpha (EF-1-alpha) [Trypanosoma cruzi strain CL Brener] &gt;gi|70870694|gb|EAN84984.1| elongation factor 1-alpha (EF-1-alpha), putative [Trypanosoma cruzi]
TcCLB.510801.10	0.238667	1.20828e-11	calpain-like cysteine peptidase [Trypanosoma cruzi strain CL Brener] &gt;gi|70866079|gb|EAN81817.1| calpain-like cysteine peptidase, putative [Trypanosoma cruzi]
TcCLB.506201.140	0.238689	1.39113e-13	hypothetical protein [Trypanosoma cruzi strain CL Brener] &gt;gi|70878263|gb|EAN91535.1| hypothetical protein, conserved [Trypanosoma cruzi]
TcCLB.511837.90	0.238704	5.17273e-09	protein kinase [Trypanosoma cruzi strain CL Brener] &gt;gi|70876728|gb|EAN90149.1| protein kinase, putative [Trypanosoma cruzi]
TcCLB.509607.10	0.238767	3.05121e-15	ubiquitin-conjugating enzyme E2 [Trypanosoma cruzi strain CL Brener] &gt;gi|70877330|gb|EAN90688.1| ubiquitin-conjugating enzyme E2, putative [Trypanosoma cruzi] &gt;gi|557866325|gb|ESS69528.1| ubiquitin-conjugating enzyme e2 [Trypanosoma cruzi Dm28c]
TcCLB.509717.176	0.23886	7.39434e-07	retrotransposon hot spot (RHS) protein [Trypanosoma cruzi strain CL Brener] &gt;gi|70879139|gb|EAN92337.1| retrotransposon hot spot (RHS) protein, putative [Trypanosoma cruzi]
TcCLB.506957.23	0.238867	5.86331e-20	hypothetical protein [Trypanosoma cruzi strain CL Brener] &gt;gi|70880075|gb|EAN93199.1| hypothetical protein, conserved [Trypanosoma cruzi]
TcCLB.510399.39	0.238874	1.40361e-12	dispersed gene family protein 1 (DGF-1) [Trypanosoma cruzi strain CL Brener] &gt;gi|70871424|gb|EAN85577.1| dispersed gene family protein 1 (DGF-1), putative [Trypanosoma cruzi]
TcCLB.509985.30	0.239066	2.00743e-14	hypothetical protein [Trypanosoma cruzi strain CL Brener] &gt;gi|70871672|gb|EAN85779.1| hypothetical protein, conserved [Trypanosoma cruzi]
TcCLB.511881.14	0.239108	2.18599e-19	DNA-directed RNA polymerase subunit [Trypanosoma cruzi strain CL Brener] &gt;gi|70869057|gb|EAN83740.1| DNA-directed RNA polymerase subunit, putative [Trypanosoma cruzi]
TcCLB.506959.80	0.239183	7.65014e-20	hypothetical protein [Trypanosoma cruzi strain CL Brener] &gt;gi|70879083|gb|EAN92285.1| hypothetical protein, conserved [Trypanosoma cruzi]
TcCLB.509717.20	0.239233	3.99933e-28	dihydrolipoamide acetyltransferase precursor [Trypanosoma cruzi strain CL Brener] &gt;gi|70880626|gb|EAN93711.1| dihydrolipoamide acetyltransferase precursor, putative [Trypanosoma cruzi]
TcCLB.509051.20	0.239271	2.30386e-19	amastin [Trypanosoma cruzi strain CL Brener] &gt;gi|70869822|gb|EAN84309.1| amastin, putative [Trypanosoma cruzi]
TcCLB.505999.20	0.239309	1.99138e-25	phosphate-repressible phosphate permease [Trypanosoma cruzi strain CL Brener] &gt;gi|70881155|gb|EAN94202.1| phosphate-repressible phosphate permease, putative [Trypanosoma cruzi]
TcCLB.510799.30	0.239675	4.90092e-15	hypothetical protein [Trypanosoma cruzi strain CL Brener] &gt;gi|70874413|gb|EAN88102.1| hypothetical protein, conserved [Trypanosoma cruzi]
TcCLB.508661.30	0.239771	5.05874e-18	DnaJ chaperone protein [Trypanosoma cruzi strain CL Brener] &gt;gi|70870460|gb|EAN84802.1| DnaJ chaperone protein, putative [Trypanosoma cruzi]
TcCLB.510643.110	0.239896	7.55484e-14	beta galactofuranosyl glycosyltransferase [Trypanosoma cruzi strain CL Brener] &gt;gi|70884122|gb|EAN96998.1| beta galactofuranosyl glycosyltransferase, putative [Trypanosoma cruzi]
TcCLB.508641.210	0.240254	2.10329e-11	hypothetical protein [Trypanosoma cruzi strain CL Brener] &gt;gi|70885095|gb|EAN97927.1| hypothetical protein, conserved [Trypanosoma cruzi]
TcCLB.508641.310	0.24027	1.0239e-17	hypothetical protein [Trypanosoma cruzi strain CL Brener] &gt;gi|70885104|gb|EAN97936.1| hypothetical protein, conserved [Trypanosoma cruzi]
TcCLB.507513.70	0.240277	1.69617e-30	40S ribosomal protein S16 [Trypanosoma cruzi strain CL Brener] &gt;gi|71418497|ref|XP_810871.1| 40S ribosomal protein S16 [Trypanosoma cruzi strain CL Brener] &gt;gi|70875468|gb|EAN89019.1| 40S ribosomal protein S16, putative [Trypanosoma cruzi] &gt;gi|70875469|gb|EAN89020.1| 40S ribosomal protein S16, putative [Trypanosoma cruzi]
TcCLB.506041.60	0.240419	5.73385e-13	hypothetical protein [Trypanosoma cruzi strain CL Brener] &gt;gi|70871217|gb|EAN85405.1| hypothetical protein, conserved [Trypanosoma cruzi]
TcCLB.511837.60	0.240435	1.9319e-06	hypothetical protein [Trypanosoma cruzi strain CL Brener] &gt;gi|70876725|gb|EAN90146.1| hypothetical protein, conserved [Trypanosoma cruzi]
TcCLB.508577.80	0.240572	5.94683e-17	hypothetical protein [Trypanosoma cruzi strain CL Brener] &gt;gi|70881336|gb|EAN94373.1| hypothetical protein, conserved [Trypanosoma cruzi]
TcCLB.506789.150	0.240572	1.17713e-16	hypothetical protein [Trypanosoma cruzi strain CL Brener] &gt;gi|70885237|gb|EAN98064.1| hypothetical protein Tc00.1047053506789.150 [Trypanosoma cruzi]
TcCLB.511245.160	0.240579	1.84765e-18	fatty acid elongase [Trypanosoma cruzi strain CL Brener] &gt;gi|70883293|gb|EAN96213.1| fatty acid elongase, putative [Trypanosoma cruzi]
TcCLB.506295.80	0.240704	8.15286e-17	ADP-ribosylation factor [Trypanosoma cruzi strain CL Brener] &gt;gi|70877688|gb|EAN91007.1| ADP-ribosylation factor, putative [Trypanosoma cruzi]
TcCLB.511245.190	0.240866	6.57248e-18	hypothetical protein [Trypanosoma cruzi strain CL Brener] &gt;gi|70883296|gb|EAN96216.1| hypothetical protein, conserved [Trypanosoma cruzi]
TcCLB.511233.70	0.24089	2.76488e-18	hypothetical protein [Trypanosoma cruzi strain CL Brener] &gt;gi|70880901|gb|EAN93966.1| hypothetical protein, conserved [Trypanosoma cruzi]
TcCLB.508001.10	0.241018	1.73094e-15	dispersed gene family protein 1 (DGF-1) [Trypanosoma cruzi strain CL Brener] &gt;gi|70878355|gb|EAN91619.1| dispersed gene family protein 1 (DGF-1), putative [Trypanosoma cruzi]
TcCLB.510349.80	0.241198	1.23055e-17	protein kinase [Trypanosoma cruzi strain CL Brener] &gt;gi|70873343|gb|EAN87175.1| protein kinase, putative [Trypanosoma cruzi]
TcCLB.503465.10	0.241288	7.16361e-15	hypothetical protein [Trypanosoma cruzi strain CL Brener] &gt;gi|70870404|gb|EAN84758.1| hypothetical protein, conserved [Trypanosoma cruzi]
TcCLB.509017.50	0.241309	1.16843e-16	hypothetical protein [Trypanosoma cruzi strain CL Brener] &gt;gi|70872701|gb|EAN86633.1| hypothetical protein, conserved [Trypanosoma cruzi]
TcCLB.506303.111	0.241313	2.15187e-19	hypothetical protein [Trypanosoma cruzi strain CL Brener] &gt;gi|70880884|gb|EAN93952.1| hypothetical protein, conserved [Trypanosoma cruzi]
TcCLB.508355.100	0.241471	2.31832e-21	diacylglycerol acyltransferase [Trypanosoma cruzi strain CL Brener] &gt;gi|70886472|gb|EAN99252.1| diacylglycerol acyltransferase, putative [Trypanosoma cruzi]
TcCLB.508741.330	0.241489	2.9517e-18	hypothetical protein [Trypanosoma cruzi strain CL Brener] &gt;gi|70886431|gb|EAN99213.1| hypothetical protein, conserved [Trypanosoma cruzi]
TcCLB.503415.30	0.241506	1.59178e-10	hypothetical protein [Trypanosoma cruzi strain CL Brener] &gt;gi|70873039|gb|EAN86916.1| hypothetical protein, conserved [Trypanosoma cruzi]
TcCLB.508059.20	0.241785	1.7683e-09	hypothetical protein [Trypanosoma cruzi strain CL Brener] &gt;gi|70870890|gb|EAN85141.1| hypothetical protein, conserved [Trypanosoma cruzi]
TcCLB.507775.20	0.242048	2.88399e-19	hypothetical protein [Trypanosoma cruzi strain CL Brener] &gt;gi|70869004|gb|EAN83699.1| hypothetical protein, conserved [Trypanosoma cruzi]
TcCLB.508517.9	0.242231	2.25231e-16	dispersed gene family protein 1 (DGF-1) [Trypanosoma cruzi strain CL Brener] &gt;gi|70869103|gb|EAN83773.1| dispersed gene family protein 1 (DGF-1), putative [Trypanosoma cruzi]
TcCLB.509017.60	0.242303	1.82844e-17	hypothetical protein [Trypanosoma cruzi strain CL Brener] &gt;gi|70872702|gb|EAN86634.1| hypothetical protein, conserved [Trypanosoma cruzi]
TcCLB.507233.94	0.242311	0.000410482	aspartyl-tRNA synthetase [Trypanosoma cruzi strain CL Brener] &gt;gi|70877681|gb|EAN91001.1| aspartyl-tRNA synthetase, putative [Trypanosoma cruzi]
TcCLB.509023.209	0.242334	4.13192e-21	hypothetical protein [Trypanosoma cruzi strain CL Brener] &gt;gi|70882215|gb|EAN95197.1| hypothetical protein, conserved [Trypanosoma cruzi]
TcCLB.508153.1040	0.242454	1.05976e-12	hypothetical protein [Trypanosoma cruzi strain CL Brener] &gt;gi|70887486|gb|EAO00242.1| hypothetical protein, conserved [Trypanosoma cruzi]
TcCLB.511825.240	0.242518	4.18987e-05	hypothetical protein [Trypanosoma cruzi strain CL Brener] &gt;gi|70881633|gb|EAN94650.1| hypothetical protein, conserved [Trypanosoma cruzi]
TcCLB.509237.70	0.242789	5.64096e-09	UDP-Gal or UDP-GlcNAc-dependent glycosyltransferase [Trypanosoma cruzi strain CL Brener] &gt;gi|70879626|gb|EAN92783.1| UDP-Gal or UDP-GlcNAc-dependent glycosyltransferase, putative [Trypanosoma cruzi]
TcCLB.509505.10	0.242888	1.10786e-20	protein disulfide isomerase [Trypanosoma cruzi strain CL Brener] &gt;gi|70871757|gb|EAN85848.1| protein disulfide isomerase, putative [Trypanosoma cruzi]
TcCLB.510119.50	0.24296	3.93646e-12	hypothetical protein [Trypanosoma cruzi strain CL Brener] &gt;gi|70870691|gb|EAN84981.1| hypothetical protein, conserved [Trypanosoma cruzi]
TcCLB.509399.130	0.243115	1.37682e-15	hypothetical protein [Trypanosoma cruzi strain CL Brener] &gt;gi|18958725|gb|AAL82706.1|AC113243_6 Tcc1a22.6 [Trypanosoma cruzi] &gt;gi|70883312|gb|EAN96231.1| hypothetical protein, conserved [Trypanosoma cruzi]
TcCLB.507049.170	0.243139	7.93273e-07	33 kDa inner dynein arm light chain, axonemal [Trypanosoma cruzi strain CL Brener] &gt;gi|70881556|gb|EAN94578.1| 33 kDa inner dynein arm light chain, axonemal, putative [Trypanosoma cruzi]
TcCLB.511287.160	0.243274	1.10648e-08	hypothetical protein [Trypanosoma cruzi strain CL Brener] &gt;gi|70879324|gb|EAN92508.1| hypothetical protein, conserved [Trypanosoma cruzi]
TcCLB.467287.30	0.243388	6.81689e-21	ATPase beta subunit [Trypanosoma cruzi strain CL Brener] &gt;gi|70867346|gb|EAN82547.1| ATPase beta subunit, putative [Trypanosoma cruzi]
TcCLB.507087.40	0.24339	5.75e-18	kinesin [Trypanosoma cruzi strain CL Brener] &gt;gi|70877877|gb|EAN91179.1| kinesin, putative [Trypanosoma cruzi]
TcCLB.509611.170	0.243435	3.12624e-19	hypothetical protein [Trypanosoma cruzi strain CL Brener] &gt;gi|70879807|gb|EAN92954.1| hypothetical protein, conserved [Trypanosoma cruzi]
TcCLB.507949.80	0.243526	6.93448e-17	hypothetical protein [Trypanosoma cruzi strain CL Brener] &gt;gi|70882333|gb|EAN95308.1| hypothetical protein, conserved [Trypanosoma cruzi]
TcCLB.511629.10	0.243544	7.45699e-09	hypothetical protein [Trypanosoma cruzi strain CL Brener] &gt;gi|70869660|gb|EAN84185.1| hypothetical protein, conserved [Trypanosoma cruzi]
TcCLB.506727.110	0.243592	1.43844e-20	hypothetical protein [Trypanosoma cruzi strain CL Brener] &gt;gi|70876099|gb|EAN89584.1| hypothetical protein, conserved [Trypanosoma cruzi]
TcCLB.511887.50	0.243662	2.75187e-15	hypothetical protein [Trypanosoma cruzi strain CL Brener] &gt;gi|70869791|gb|EAN84286.1| hypothetical protein, conserved [Trypanosoma cruzi]
TcCLB.511827.50	0.243664	4.83464e-17	hypothetical protein [Trypanosoma cruzi strain CL Brener] &gt;gi|70881702|gb|EAN94713.1| hypothetical protein Tc00.1047053511827.50 [Trypanosoma cruzi]
TcCLB.508851.200	0.243702	1.71062e-19	hypothetical protein [Trypanosoma cruzi strain CL Brener] &gt;gi|70879454|gb|EAN92628.1| hypothetical protein, conserved [Trypanosoma cruzi]
TcCLB.509791.80	0.243741	1.62833e-10	hypothetical protein [Trypanosoma cruzi strain CL Brener] &gt;gi|70881032|gb|EAN94087.1| hypothetical protein Tc00.1047053509791.80 [Trypanosoma cruzi]
TcCLB.506489.40	0.243751	2.54468e-12	hypothetical protein [Trypanosoma cruzi strain CL Brener] &gt;gi|70868407|gb|EAN83271.1| hypothetical protein, conserved [Trypanosoma cruzi]
TcCLB.507653.40	0.243785	3.61627e-18	dispersed gene family protein 1 (DGF-1) [Trypanosoma cruzi strain CL Brener] &gt;gi|70878978|gb|EAN92189.1| dispersed gene family protein 1 (DGF-1), putative [Trypanosoma cruzi]
TcCLB.511907.210	0.24395	0.000390432	hypothetical protein [Trypanosoma cruzi strain CL Brener] &gt;gi|70884620|gb|EAN97473.1| hypothetical protein, conserved [Trypanosoma cruzi]
TcCLB.509563.10	0.244105	2.33136e-17	hypothetical protein [Trypanosoma cruzi strain CL Brener] &gt;gi|70871767|gb|EAN85857.1| hypothetical protein, conserved [Trypanosoma cruzi]
TcCLB.509109.80	0.244179	3.90406e-18	hypothetical protein [Trypanosoma cruzi strain CL Brener] &gt;gi|70881818|gb|EAN94823.1| hypothetical protein, conserved [Trypanosoma cruzi]
TcCLB.511239.40	0.244216	2.44552e-18	hypothetical protein [Trypanosoma cruzi strain CL Brener] &gt;gi|70879354|gb|EAN92536.1| hypothetical protein, conserved [Trypanosoma cruzi]
TcCLB.508899.80	0.244235	1.93943e-09	hypothetical protein [Trypanosoma cruzi strain CL Brener] &gt;gi|70880715|gb|EAN93794.1| hypothetical protein, conserved [Trypanosoma cruzi]
TcCLB.504769.10	0.244278	7.54581e-18	hypothetical protein Tc00.1047053504769.10 [Trypanosoma cruzi strain CL Brener] &gt;gi|70882683|gb|EAN95637.1| hypothetical protein Tc00.1047053504769.10 [Trypanosoma cruzi]
TcCLB.509437.40	0.24442	3.15807e-17	heat shock protein DnaJ [Trypanosoma cruzi strain CL Brener] &gt;gi|70883531|gb|EAN96438.1| heat shock protein DnaJ, putative [Trypanosoma cruzi]
TcCLB.507517.80	0.244524	6.38465e-15	hypothetical protein [Trypanosoma cruzi strain CL Brener] &gt;gi|70875379|gb|EAN88940.1| hypothetical protein, conserved [Trypanosoma cruzi]
TcCLB.508739.60	0.244563	8.60297e-14	histone H4 [Trypanosoma cruzi strain CL Brener] &gt;gi|71654623|ref|XP_815927.1| histone H4 [Trypanosoma cruzi strain CL Brener] &gt;gi|70865243|gb|EAN81454.1| histone H4, putative [Trypanosoma cruzi] &gt;gi|70881020|gb|EAN94076.1| histone H4, putative [Trypanosoma cruzi]
TcCLB.511461.4	0.244596	4.24813e-19	hypothetical protein [Trypanosoma cruzi strain CL Brener] &gt;gi|70873421|gb|EAN87242.1| hypothetical protein, conserved [Trypanosoma cruzi]
TcCLB.509057.20	0.244598	8.8343e-24	importin alpha [Trypanosoma cruzi strain CL Brener] &gt;gi|70866107|gb|EAN81830.1| importin alpha, putative [Trypanosoma cruzi]
TcCLB.510519.70	0.244615	1.34004e-17	hypothetical protein [Trypanosoma cruzi strain CL Brener] &gt;gi|70877524|gb|EAN90859.1| hypothetical protein, conserved [Trypanosoma cruzi]
TcCLB.510421.70	0.244615	7.08502e-20	hypothetical protein [Trypanosoma cruzi strain CL Brener] &gt;gi|70884444|gb|EAN97303.1| hypothetical protein, conserved [Trypanosoma cruzi]
TcCLB.511565.30	0.24464	2.07351e-16	mucin TcMUCII [Trypanosoma cruzi strain CL Brener] &gt;gi|70868156|gb|EAN83093.1| mucin TcMUCII, putative [Trypanosoma cruzi]
TcCLB.511233.30	0.244719	8.6523e-19	hypothetical protein [Trypanosoma cruzi strain CL Brener] &gt;gi|70880898|gb|EAN93963.1| hypothetical protein, conserved [Trypanosoma cruzi]
TcCLB.508909.240	0.245081	4.72173e-19	hypothetical protein [Trypanosoma cruzi strain CL Brener] &gt;gi|70885865|gb|EAN98666.1| hypothetical protein, conserved [Trypanosoma cruzi]
TcCLB.506975.30	0.245084	1.69261e-17	aminoacylase [Trypanosoma cruzi strain CL Brener] &gt;gi|70878511|gb|EAN91760.1| aminoacylase, putative [Trypanosoma cruzi]
TcCLB.508881.130	0.245087	1.00051e-19	hypothetical protein [Trypanosoma cruzi strain CL Brener] &gt;gi|70880650|gb|EAN93734.1| hypothetical protein, conserved [Trypanosoma cruzi]
TcCLB.508593.150	0.245171	3.57884e-18	puromycin-sensitive aminopeptidase-like protein [Trypanosoma cruzi strain CL Brener] &gt;gi|70880794|gb|EAN93868.1| puromycin-sensitive aminopeptidase-like protein, putative [Trypanosoma cruzi]
TcCLB.511821.110	0.245295	1.65445e-15	translation initiation factor IF-2 [Trypanosoma cruzi strain CL Brener] &gt;gi|70881890|gb|EAN94891.1| translation initiation factor IF-2, putative [Trypanosoma cruzi]
TcCLB.507049.100	0.245442	8.46896e-08	hypothetical protein [Trypanosoma cruzi strain CL Brener] &gt;gi|70881551|gb|EAN94573.1| hypothetical protein, conserved [Trypanosoma cruzi] &gt;gi|407834760|gb|EKF99028.1| hypothetical protein TCSYLVIO_010063 [Trypanosoma cruzi] &gt;gi|557862174|gb|ESS65513.1| hypothetical protein TCDM_06118 [Trypanosoma cruzi Dm28c]
TcCLB.506915.10	0.245448	6.51443e-06	hypothetical protein [Trypanosoma cruzi strain CL Brener] &gt;gi|70869415|gb|EAN83997.1| hypothetical protein, conserved [Trypanosoma cruzi]
TcCLB.511865.30	0.245541	2.7649e-19	hypothetical protein [Trypanosoma cruzi strain CL Brener] &gt;gi|70873429|gb|EAN87248.1| hypothetical protein, conserved [Trypanosoma cruzi]
TcCLB.507049.119	0.245672	1.12861e-10	hypothetical protein [Trypanosoma cruzi strain CL Brener] &gt;gi|70881560|gb|EAN94582.1| hypothetical protein, conserved [Trypanosoma cruzi]
TcCLB.511837.110	0.245735	4.2483e-07	hypothetical protein [Trypanosoma cruzi strain CL Brener] &gt;gi|70876730|gb|EAN90151.1| hypothetical protein, conserved [Trypanosoma cruzi]
TcCLB.508441.10	0.245774	3.55996e-26	NUP-1 protein [Trypanosoma cruzi strain CL Brener] &gt;gi|70876309|gb|EAN89775.1| NUP-1 protein, putative [Trypanosoma cruzi]
TcCLB.511289.30	0.245867	3.43666e-12	aminopeptidase [Trypanosoma cruzi strain CL Brener] &gt;gi|70877022|gb|EAN90410.1| aminopeptidase, putative [Trypanosoma cruzi]
TcCLB.511827.10	0.245885	0.00117524	hypothetical protein [Trypanosoma cruzi strain CL Brener] &gt;gi|70881698|gb|EAN94709.1| hypothetical protein, conserved [Trypanosoma cruzi]
TcCLB.511819.20	0.245921	6.58256e-10	hypothetical protein [Trypanosoma cruzi strain CL Brener] &gt;gi|70876870|gb|EAN90276.1| hypothetical protein, conserved [Trypanosoma cruzi]
TcCLB.511233.7	0.246134	7.30271e-17	60S ribosomal protein L10a [Trypanosoma cruzi strain CL Brener] &gt;gi|70876249|gb|EAN89721.1| 60S ribosomal protein L10a, putative [Trypanosoma cruzi]
TcCLB.508641.160	0.246205	4.57846e-12	glycogenin glucosyltransferase [Trypanosoma cruzi strain CL Brener] &gt;gi|70885090|gb|EAN97922.1| glycogenin glucosyltransferase, putative [Trypanosoma cruzi]
TcCLB.509747.60	0.246339	1.48659e-18	hypothetical protein [Trypanosoma cruzi strain CL Brener] &gt;gi|70877099|gb|EAN90478.1| hypothetical protein, conserved [Trypanosoma cruzi]
TcCLB.511827.64	0.246377	8.05925e-18	hypothetical protein [Trypanosoma cruzi strain CL Brener] &gt;gi|70881710|gb|EAN94721.1| hypothetical protein, conserved [Trypanosoma cruzi]
TcCLB.505999.100	0.246414	2.81882e-23	3-phosphoglycerate kinase, glycosomal [Trypanosoma cruzi strain CL Brener] &gt;gi|70881163|gb|EAN94210.1| 3-phosphoglycerate kinase, glycosomal [Trypanosoma cruzi]
TcCLB.511821.10	0.246418	9.96489e-14	dynein heavy chain, cytosolic [Trypanosoma cruzi strain CL Brener] &gt;gi|70881880|gb|EAN94881.1| dynein heavy chain, cytosolic, putative [Trypanosoma cruzi]
TcCLB.510065.50	0.246439	5.96205e-12	hypothetical protein [Trypanosoma cruzi strain CL Brener] &gt;gi|70870296|gb|EAN84674.1| hypothetical protein, conserved [Trypanosoma cruzi]
TcCLB.503471.19	0.246584	1.10442e-08	expression site-associated gene (ESAG-like) protein [Trypanosoma cruzi strain CL Brener] &gt;gi|70868602|gb|EAN83412.1| expression site-associated gene (ESAG-like) protein, putative [Trypanosoma cruzi]
TcCLB.511859.90	0.246616	1.16258e-14	hypothetical protein [Trypanosoma cruzi strain CL Brener] &gt;gi|70880352|gb|EAN93455.1| hypothetical protein Tc00.1047053511859.90 [Trypanosoma cruzi]
TcCLB.511825.50	0.246652	1.63357e-18	centrin [Trypanosoma cruzi strain CL Brener] &gt;gi|71425755|ref|XP_813166.1| centrin [Trypanosoma cruzi strain CL Brener] &gt;gi|71655858|ref|XP_816485.1| centrin [Trypanosoma cruzi strain CL Brener] &gt;gi|71655860|ref|XP_816486.1| centrin [Trypanosoma cruzi strain CL Brener] &gt;gi|70878024|gb|EAN91314.1| centrin, putative [Trypanosoma cruzi] &gt;gi|70878025|gb|EAN91315.1| centrin, putative [T…
TcCLB.509317.10	0.246788	8.36368e-14	hypothetical protein [Trypanosoma cruzi strain CL Brener] &gt;gi|70873531|gb|EAN87336.1| hypothetical protein, conserved [Trypanosoma cruzi]
TcCLB.508931.50	0.246791	5.63046e-20	hypothetical protein [Trypanosoma cruzi strain CL Brener] &gt;gi|70870729|gb|EAN85011.1| hypothetical protein Tc00.1047053508931.50 [Trypanosoma cruzi]
TcCLB.506855.300	0.247053	1.06896e-07	hypothetical protein [Trypanosoma cruzi strain CL Brener] &gt;gi|70885937|gb|EAN98736.1| hypothetical protein, conserved [Trypanosoma cruzi]
TcCLB.507665.10	0.247164	4.7999e-17	hypothetical protein [Trypanosoma cruzi strain CL Brener] &gt;gi|70868469|gb|EAN83316.1| hypothetical protein, conserved [Trypanosoma cruzi]
TcCLB.510421.170	0.247389	1.75844e-17	hypothetical protein [Trypanosoma cruzi strain CL Brener] &gt;gi|70884452|gb|EAN97311.1| hypothetical protein, conserved [Trypanosoma cruzi]
TcCLB.507991.90	0.24744	1.0753e-13	hypothetical protein [Trypanosoma cruzi strain CL Brener] &gt;gi|70879483|gb|EAN92654.1| hypothetical protein Tc00.1047053507991.90 [Trypanosoma cruzi]
TcCLB.511231.69	0.247512	1.14499e-18	hypothetical protein [Trypanosoma cruzi strain CL Brener] &gt;gi|70871199|gb|EAN85390.1| hypothetical protein, conserved [Trypanosoma cruzi]
TcCLB.503461.20	0.247863	2.54594e-18	per-hexamer repeat protein 5 [Trypanosoma cruzi strain CL Brener] &gt;gi|70868287|gb|EAN83189.1| per-hexamer repeat protein 5, putative [Trypanosoma cruzi]
TcCLB.503415.40	0.247872	1.13919e-08	hypothetical protein [Trypanosoma cruzi strain CL Brener] &gt;gi|70873040|gb|EAN86917.1| hypothetical protein Tc00.1047053503415.40 [Trypanosoma cruzi]
TcCLB.507049.90	0.247888	1.9768e-08	hypothetical protein [Trypanosoma cruzi strain CL Brener] &gt;gi|70881550|gb|EAN94572.1| hypothetical protein, conserved [Trypanosoma cruzi]
TcCLB.508741.290	0.248048	1.17396e-17	ribosomal RNA methyltransferase [Trypanosoma cruzi strain CL Brener] &gt;gi|70886427|gb|EAN99209.1| ribosomal RNA methyltransferase, putative [Trypanosoma cruzi]
TcCLB.509239.10	0.248092	6.50829e-24	fatty acid desaturase [Trypanosoma cruzi strain CL Brener] &gt;gi|70861362|gb|EAN80858.1| fatty acid desaturase, putative [Trypanosoma cruzi] &gt;gi|353282216|gb|AEQ77281.1| delta-9 desaturase [Trypanosoma cruzi]
TcCLB.508737.130	0.248131	2.49125e-05	hypothetical protein [Trypanosoma cruzi strain CL Brener] &gt;gi|70882882|gb|EAN95825.1| hypothetical protein, conserved [Trypanosoma cruzi]
TcCLB.511825.40	0.248135	1.65894e-18	centrin [Trypanosoma cruzi strain CL Brener] &gt;gi|71425755|ref|XP_813166.1| centrin [Trypanosoma cruzi strain CL Brener] &gt;gi|71655858|ref|XP_816485.1| centrin [Trypanosoma cruzi strain CL Brener] &gt;gi|71655860|ref|XP_816486.1| centrin [Trypanosoma cruzi strain CL Brener] &gt;gi|70878024|gb|EAN91314.1| centrin, putative [Trypanosoma cruzi] &gt;gi|70878025|gb|EAN91315.1| centrin, putative [T…
TcCLB.506975.66	0.248226	2.62708e-19	hypothetical protein [Trypanosoma cruzi strain CL Brener] &gt;gi|70878518|gb|EAN91767.1| hypothetical protein, conserved [Trypanosoma cruzi]
TcCLB.503947.11	0.248253	3.44848e-17	surface protease GP63 [Trypanosoma cruzi strain CL Brener] &gt;gi|70864842|gb|EAN81323.1| surface protease GP63, putative [Trypanosoma cruzi]
TcCLB.509623.19	0.248259	2.86041e-25	clathrin coat assembly protein AP19 [Trypanosoma cruzi strain CL Brener] &gt;gi|71413784|ref|XP_809018.1| clathrin coat assembly protein AP19 [Trypanosoma cruzi strain CL Brener] &gt;gi|70866930|gb|EAN82276.1| clathrin coat assembly protein AP19, putative [Trypanosoma cruzi] &gt;gi|70873334|gb|EAN87167.1| clathrin coat assembly protein AP19, putative [Trypanosoma cruzi]
TcCLB.506997.9	0.248259	1.79669e-18	dispersed gene family protein 1 (DGF-1) [Trypanosoma cruzi strain CL Brener] &gt;gi|70867528|gb|EAN82662.1| dispersed gene family protein 1 (DGF-1), putative [Trypanosoma cruzi]
TcCLB.508523.30	0.248593	4.54671e-13	trans-sialidase [Trypanosoma cruzi strain CL Brener] &gt;gi|70880147|gb|EAN93266.1| trans-sialidase, putative [Trypanosoma cruzi]
TcCLB.506443.30	0.24871	5.16413e-18	hypothetical protein [Trypanosoma cruzi strain CL Brener] &gt;gi|70880617|gb|EAN93703.1| hypothetical protein, conserved [Trypanosoma cruzi]
TcCLB.511389.100	0.248759	1.21973e-12	hypothetical protein [Trypanosoma cruzi strain CL Brener] &gt;gi|70879257|gb|EAN92445.1| hypothetical protein, conserved [Trypanosoma cruzi]
TcCLB.505037.30	0.248775	1.43761e-16	hypothetical protein [Trypanosoma cruzi strain CL Brener] &gt;gi|70879435|gb|EAN92610.1| hypothetical protein, conserved [Trypanosoma cruzi]
TcCLB.508741.180	0.248822	1.7925e-13	hypothetical protein [Trypanosoma cruzi strain CL Brener] &gt;gi|70886417|gb|EAN99199.1| hypothetical protein, conserved [Trypanosoma cruzi]
TcCLB.503847.50	0.248864	8.75114e-08	hypothetical protein [Trypanosoma cruzi strain CL Brener] &gt;gi|70874558|gb|EAN88227.1| hypothetical protein, conserved [Trypanosoma cruzi]
TcCLB.508153.1100	0.249081	4.62395e-15	MP99 [Trypanosoma cruzi strain CL Brener] &gt;gi|49096010|gb|AAR10848.2| MP99 [Trypanosoma cruzi] &gt;gi|70887497|gb|EAO00253.1| MP99, putative [Trypanosoma cruzi]
TcCLB.506883.30	0.249129	6.29454e-16	GTP-binding protein [Trypanosoma cruzi strain CL Brener] &gt;gi|70873911|gb|EAN87664.1| GTP-binding protein, putative [Trypanosoma cruzi]
TcCLB.511857.10	0.249191	3.24795e-17	hypothetical protein [Trypanosoma cruzi strain CL Brener] &gt;gi|70874185|gb|EAN87903.1| hypothetical protein, conserved [Trypanosoma cruzi]
TcCLB.508637.100	0.249436	8.10273e-07	hypothetical protein [Trypanosoma cruzi strain CL Brener] &gt;gi|70880280|gb|EAN93387.1| hypothetical protein, conserved [Trypanosoma cruzi]
TcCLB.508737.100	0.249459	1.85609e-24	ATP-dependent Clp protease subunit, heat shock protein 78 [Trypanosoma cruzi strain CL Brener] &gt;gi|70882880|gb|EAN95823.1| ATP-dependent Clp protease subunit, heat shock protein 78, putative [Trypanosoma cruzi]
TcCLB.508967.20	0.249512	7.41823e-16	dispersed gene family protein 1 (DGF-1) [Trypanosoma cruzi strain CL Brener] &gt;gi|70867320|gb|EAN82531.1| dispersed gene family protein 1 (DGF-1), putative [Trypanosoma cruzi]
TcCLB.509627.10	0.24953	8.84465e-15	hypothetical protein [Trypanosoma cruzi strain CL Brener] &gt;gi|70871025|gb|EAN85251.1| hypothetical protein, conserved [Trypanosoma cruzi]
TcCLB.504249.111	0.249556	5.03412e-17	mucin-associated surface protein (MASP) [Trypanosoma cruzi strain CL Brener] &gt;gi|70872501|gb|EAN86468.1| mucin-associated surface protein (MASP), putative [Trypanosoma cruzi]
TcCLB.509399.110	0.249642	7.83343e-15	hypothetical protein [Trypanosoma cruzi strain CL Brener] &gt;gi|70883310|gb|EAN96229.1| hypothetical protein, conserved [Trypanosoma cruzi]
TcCLB.511903.134	0.249669	0.00201762	hypothetical protein [Trypanosoma cruzi strain CL Brener] &gt;gi|70883166|gb|EAN96093.1| hypothetical protein, conserved [Trypanosoma cruzi]
TcCLB.511909.70	0.249734	8.37682e-06	hypothetical protein [Trypanosoma cruzi strain CL Brener] &gt;gi|70873806|gb|EAN87576.1| hypothetical protein, conserved [Trypanosoma cruzi]
TcCLB.505297.60	0.24976	3.72741e-07	mucin-associated surface protein (MASP) [Trypanosoma cruzi strain CL Brener] &gt;gi|70872495|gb|EAN86464.1| mucin-associated surface protein (MASP), putative [Trypanosoma cruzi]
TcCLB.510339.100	0.249763	1.5282e-16	UDP-Gal or UDP-GlcNAc-dependent glycosyltransferase [Trypanosoma cruzi strain CL Brener] &gt;gi|70875922|gb|EAN89425.1| UDP-Gal or UDP-GlcNAc-dependent glycosyltransferase, putative [Trypanosoma cruzi]
TcCLB.508269.40	0.249835	7.69671e-14	hypothetical protein [Trypanosoma cruzi strain CL Brener] &gt;gi|70874368|gb|EAN88063.1| hypothetical protein, conserved [Trypanosoma cruzi]
TcCLB.511237.100	0.249886	1.02873e-13	hypothetical protein [Trypanosoma cruzi strain CL Brener] &gt;gi|70874790|gb|EAN88431.1| hypothetical protein, conserved [Trypanosoma cruzi]
TcCLB.506989.20	0.249897	5.52654e-20	hypothetical protein [Trypanosoma cruzi strain CL Brener] &gt;gi|70883900|gb|EAN96786.1| hypothetical protein, conserved [Trypanosoma cruzi]
TcCLB.508521.100	0.24994	6.6933e-14	trans-sialidase [Trypanosoma cruzi strain CL Brener] &gt;gi|70877418|gb|EAN90764.1| trans-sialidase, putative [Trypanosoma cruzi]
TcCLB.511907.230	0.249985	6.14949e-05	hypothetical protein [Trypanosoma cruzi strain CL Brener] &gt;gi|70884622|gb|EAN97475.1| hypothetical protein, conserved [Trypanosoma cruzi]
TcCLB.510799.9	0.250102	3.73049e-11	hypothetical protein [Trypanosoma cruzi strain CL Brener] &gt;gi|70874418|gb|EAN88107.1| hypothetical protein, conserved [Trypanosoma cruzi]
TcCLB.509607.60	0.250539	8.24614e-17	hypothetical protein [Trypanosoma cruzi strain CL Brener] &gt;gi|70877335|gb|EAN90693.1| hypothetical protein Tc00.1047053509607.60 [Trypanosoma cruzi]
TcCLB.511289.100	0.250554	3.13367e-06	hypothetical protein [Trypanosoma cruzi strain CL Brener] &gt;gi|70877028|gb|EAN90416.1| hypothetical protein, conserved [Trypanosoma cruzi]
TcCLB.506959.20	0.250654	8.83924e-18	hypothetical protein [Trypanosoma cruzi strain CL Brener] &gt;gi|70879077|gb|EAN92279.1| hypothetical protein, conserved [Trypanosoma cruzi]
TcCLB.511261.90	0.250689	4.7482e-17	hypothetical protein [Trypanosoma cruzi strain CL Brener] &gt;gi|70880103|gb|EAN93225.1| hypothetical protein, conserved [Trypanosoma cruzi]
TcCLB.511301.100	0.250719	1.01521e-15	hypothetical protein [Trypanosoma cruzi strain CL Brener] &gt;gi|70880546|gb|EAN93637.1| hypothetical protein, conserved [Trypanosoma cruzi]
TcCLB.509937.100	0.251001	1.46577e-29	ubiquitin/ribosomal protein S27a [Trypanosoma cruzi strain CL Brener] &gt;gi|70882593|gb|EAN95552.1| ubiquitin/ribosomal protein S27a, putative [Trypanosoma cruzi]
TcCLB.509505.40	0.251068	6.89427e-12	hypothetical protein [Trypanosoma cruzi strain CL Brener] &gt;gi|70871760|gb|EAN85851.1| hypothetical protein, conserved [Trypanosoma cruzi]
TcCLB.508917.4	0.251085	3.71126e-18	hypothetical protein [Trypanosoma cruzi strain CL Brener] &gt;gi|70872413|gb|EAN86396.1| hypothetical protein, conserved [Trypanosoma cruzi]
TcCLB.508641.100	0.251109	2.60985e-12	hypothetical protein [Trypanosoma cruzi strain CL Brener] &gt;gi|70885086|gb|EAN97918.1| hypothetical protein, conserved [Trypanosoma cruzi]
TcCLB.503861.80	0.251181	8.05155e-19	dispersed gene family protein 1 (DGF-1) [Trypanosoma cruzi strain CL Brener] &gt;gi|70882519|gb|EAN95484.1| dispersed gene family protein 1 (DGF-1), putative [Trypanosoma cruzi]
TcCLB.511861.7	0.251293	1.69656e-10	elongation factor 1-gamma (EF-1-gamma) [Trypanosoma cruzi strain CL Brener] &gt;gi|70880831|gb|EAN93903.1| elongation factor 1-gamma (EF-1-gamma), putative [Trypanosoma cruzi]
TcCLB.507167.169	0.2515	5.19213e-13	dispersed gene family protein 1 (DGF-1) [Trypanosoma cruzi strain CL Brener] &gt;gi|70884874|gb|EAN97716.1| dispersed gene family protein 1 (DGF-1), putative [Trypanosoma cruzi]
TcCLB.511481.50	0.251515	8.0803e-18	endonuclease III [Trypanosoma cruzi strain CL Brener] &gt;gi|70872553|gb|EAN86512.1| endonuclease III, putative [Trypanosoma cruzi]
TcCLB.511237.80	0.251565	1.7016e-15	hypothetical protein [Trypanosoma cruzi strain CL Brener] &gt;gi|70874788|gb|EAN88429.1| hypothetical protein, conserved [Trypanosoma cruzi]
TcCLB.511301.30	0.251891	4.47308e-09	hypothetical protein [Trypanosoma cruzi strain CL Brener] &gt;gi|70880540|gb|EAN93631.1| hypothetical protein, conserved [Trypanosoma cruzi]
TcCLB.511451.90	0.252276	1.01541e-16	mucin-associated surface protein (MASP) [Trypanosoma cruzi strain CL Brener] &gt;gi|70877593|gb|EAN90921.1| mucin-associated surface protein (MASP), putative [Trypanosoma cruzi]
TcCLB.507519.120	0.252349	2.83501e-14	hypothetical protein [Trypanosoma cruzi strain CL Brener] &gt;gi|70881204|gb|EAN94249.1| hypothetical protein, conserved [Trypanosoma cruzi]
TcCLB.509017.9	0.252633	9.11702e-15	hypothetical protein [Trypanosoma cruzi strain CL Brener] &gt;gi|70872704|gb|EAN86636.1| hypothetical protein, conserved [Trypanosoma cruzi]
TcCLB.509715.26	0.252653	1.89059e-16	hypothetical protein [Trypanosoma cruzi strain CL Brener] &gt;gi|70878341|gb|EAN91607.1| hypothetical protein, conserved [Trypanosoma cruzi]
TcCLB.507519.167	0.252793	2.56961e-11	hypothetical protein [Trypanosoma cruzi strain CL Brener] &gt;gi|70881213|gb|EAN94258.1| hypothetical protein Tc00.1047053507519.167 [Trypanosoma cruzi]
TcCLB.508641.190	0.252837	3.5879e-13	hypothetical protein [Trypanosoma cruzi strain CL Brener] &gt;gi|70885093|gb|EAN97925.1| hypothetical protein, conserved [Trypanosoma cruzi]
TcCLB.507949.260	0.252894	1.11502e-15	hypothetical protein [Trypanosoma cruzi strain CL Brener] &gt;gi|70884082|gb|EAN96960.1| hypothetical protein, conserved [Trypanosoma cruzi]
TcCLB.511757.10	0.252983	5.42785e-17	hypothetical protein [Trypanosoma cruzi strain CL Brener] &gt;gi|70876375|gb|EAN89834.1| hypothetical protein, conserved [Trypanosoma cruzi]
TcCLB.509939.19	0.253028	4.19967e-18	hypothetical protein TCSYLVIO_010630 [Trypanosoma cruzi]
TcCLB.510519.60	0.253105	2.09668e-17	calcineurin B subunit [Trypanosoma cruzi strain CL Brener] &gt;gi|51848022|gb|AAU10598.1| protein phosphatase 2B regulatory subunit [Trypanosoma cruzi] &gt;gi|70877523|gb|EAN90858.1| calcineurin B subunit, putative [Trypanosoma cruzi] &gt;gi|71608919|emb|CAI48025.1| protein phosphatase 2B, regulatory subunit [Trypanosoma cruzi] &gt;gi|126467026|gb|ABO14295.1| calcineurin B subunit [Trypanosoma cr…
TcCLB.503723.40	0.253279	2.84385e-19	hypothetical protein [Trypanosoma cruzi strain CL Brener] &gt;gi|70875703|gb|EAN89229.1| hypothetical protein, conserved [Trypanosoma cruzi]
TcCLB.503773.24	0.253363	1.10722e-13	hypothetical protein [Trypanosoma cruzi strain CL Brener] &gt;gi|70869083|gb|EAN83760.1| hypothetical protein, conserved [Trypanosoma cruzi]
TcCLB.509229.20	0.253422	9.6238e-16	hypothetical protein [Trypanosoma cruzi strain CL Brener] &gt;gi|70878953|gb|EAN92166.1| hypothetical protein, conserved [Trypanosoma cruzi]
TcCLB.504115.30	0.253572	2.02704e-17	beta galactofuranosyl glycosyltransferase [Trypanosoma cruzi strain CL Brener] &gt;gi|70882929|gb|EAN95869.1| beta galactofuranosyl glycosyltransferase, putative [Trypanosoma cruzi]
TcCLB.507515.120	0.253714	1.1767e-16	hypothetical protein [Trypanosoma cruzi strain CL Brener] &gt;gi|70879407|gb|EAN92586.1| hypothetical protein, conserved [Trypanosoma cruzi]
TcCLB.510943.23	0.253773	1.03341e-12	hypothetical protein [Trypanosoma cruzi strain CL Brener] &gt;gi|70882264|gb|EAN95243.1| hypothetical protein, conserved [Trypanosoma cruzi]
TcCLB.508593.120	0.253884	2.07402e-17	hypothetical protein [Trypanosoma cruzi strain CL Brener] &gt;gi|70880791|gb|EAN93865.1| hypothetical protein, conserved [Trypanosoma cruzi]
TcCLB.503395.40	0.253899	4.15117e-29	60S ribosomal protein L18 [Trypanosoma cruzi strain CL Brener] &gt;gi|70868400|gb|EAN83265.1| 60S ribosomal protein L18, putative [Trypanosoma cruzi]
TcCLB.460125.10	0.254175	5.80211e-13	hypothetical protein [Trypanosoma cruzi strain CL Brener] &gt;gi|70860912|gb|EAN80827.1| hypothetical protein, conserved [Trypanosoma cruzi]
TcCLB.507715.80	0.254336	5.52281e-16	ubiquitin-conjugating enzyme [Trypanosoma cruzi strain CL Brener] &gt;gi|70877542|gb|EAN90875.1| ubiquitin-conjugating enzyme, putative [Trypanosoma cruzi]
TcCLB.509683.40	0.254379	1.93615e-19	hypothetical protein [Trypanosoma cruzi strain CL Brener] &gt;gi|70880385|gb|EAN93485.1| hypothetical protein, conserved [Trypanosoma cruzi]
TcCLB.508153.740	0.254462	6.48599e-14	hypothetical protein [Trypanosoma cruzi strain CL Brener] &gt;gi|70887502|gb|EAO00258.1| hypothetical protein Tc00.1047053508153.740 [Trypanosoma cruzi]
TcCLB.506619.10	0.254743	2.04489e-07	sedoheptulose-1,6-bisphosphatase [Trypanosoma cruzi strain CL Brener] &gt;gi|70877429|gb|EAN90773.1| sedoheptulose-1,6-bisphosphatase, putative [Trypanosoma cruzi]
TcCLB.506789.290	0.254856	6.35403e-16	hypothetical protein [Trypanosoma cruzi strain CL Brener] &gt;gi|70885250|gb|EAN98077.1| hypothetical protein, conserved [Trypanosoma cruzi]
TcCLB.509253.50	0.254947	1.54461e-10	recombination initiation protein NBS1 [Trypanosoma cruzi strain CL Brener] &gt;gi|70870512|gb|EAN84841.1| recombination initiation protein NBS1, putative [Trypanosoma cruzi]
TcCLB.506879.109	0.254985	1.83848e-18	protein kinase [Trypanosoma cruzi strain CL Brener] &gt;gi|70876323|gb|EAN89788.1| protein kinase, putative [Trypanosoma cruzi]
TcCLB.510885.120	0.254995	7.80358e-18	hypothetical protein [Trypanosoma cruzi strain CL Brener] &gt;gi|9754926|gb|AAF98149.1|AF242860_16 unknown [Trypanosoma cruzi] &gt;gi|70881264|gb|EAN94306.1| hypothetical protein, conserved [Trypanosoma cruzi]
TcCLB.506355.10	0.255043	5.22168e-28	hexose transporter [Trypanosoma cruzi strain CL Brener] &gt;gi|70879827|gb|EAN92970.1| hexose transporter, putative [Trypanosoma cruzi]
TcCLB.510479.30	0.255104	1.20333e-11	hypothetical protein [Trypanosoma cruzi strain CL Brener] &gt;gi|70865751|gb|EAN81664.1| hypothetical protein Tc00.1047053510479.30 [Trypanosoma cruzi]
TcCLB.506625.60	0.255212	3.87627e-26	inositol 5-phosphatase 1 [Trypanosoma cruzi strain CL Brener] &gt;gi|70883195|gb|EAN96120.1| inositol 5-phosphatase 1, putative [Trypanosoma cruzi]
TcCLB.421057.10	0.255357	4.3641e-16	adrenodoxin precursor [Trypanosoma cruzi strain CL Brener] &gt;gi|70862031|gb|EAN80895.1| adrenodoxin precursor, putative [Trypanosoma cruzi]
TcCLB.507771.110	0.255506	1.23201e-15	hypothetical protein [Trypanosoma cruzi strain CL Brener] &gt;gi|70876863|gb|EAN90270.1| hypothetical protein, conserved [Trypanosoma cruzi]
TcCLB.508287.10	0.255542	3.28406e-14	dispersed gene family protein 1 (DGF-1) [Trypanosoma cruzi strain CL Brener] &gt;gi|70865554|gb|EAN81571.1| dispersed gene family protein 1 (DGF-1), putative [Trypanosoma cruzi]
TcCLB.508319.30	0.255591	1.39089e-25	hypothetical protein [Trypanosoma cruzi strain CL Brener] &gt;gi|70872118|gb|EAN86150.1| hypothetical protein, conserved [Trypanosoma cruzi]
TcCLB.507491.39	0.255717	9.04223e-15	hypothetical protein [Trypanosoma cruzi strain CL Brener] &gt;gi|70882162|gb|EAN95147.1| hypothetical protein, conserved [Trypanosoma cruzi]
TcCLB.504827.140	0.255745	4.00905e-19	hypothetical protein [Trypanosoma cruzi strain CL Brener] &gt;gi|70880990|gb|EAN94049.1| hypothetical protein, conserved [Trypanosoma cruzi]
TcCLB.509935.29	0.25575	3.47131e-23	proline racemase [Trypanosoma cruzi strain CL Brener] &gt;gi|70865871|gb|EAN81716.1| proline racemase [Trypanosoma cruzi]
TcCLB.506621.70	0.255776	3.01313e-16	hypothetical protein [Trypanosoma cruzi strain CL Brener] &gt;gi|70874588|gb|EAN88254.1| hypothetical protein, conserved [Trypanosoma cruzi]
TcCLB.510063.20	0.255881	1.70797e-06	ATP-dependent DEAD/H DNA helicase recQ [Trypanosoma cruzi strain CL Brener] &gt;gi|70869587|gb|EAN84129.1| ATP-dependent DEAD/H DNA helicase recQ, putative [Trypanosoma cruzi]
TcCLB.511757.100	0.255984	4.26282e-18	trans-sialidase [Trypanosoma cruzi strain CL Brener] &gt;gi|70876378|gb|EAN89837.1| trans-sialidase, putative [Trypanosoma cruzi]
TcCLB.511815.150	0.256119	2.26868e-13	hypothetical protein [Trypanosoma cruzi strain CL Brener] &gt;gi|70879424|gb|EAN92601.1| hypothetical protein Tc00.1047053511815.150 [Trypanosoma cruzi]
TcCLB.508917.20	0.256183	9.80583e-18	hypothetical protein [Trypanosoma cruzi strain CL Brener] &gt;gi|70872409|gb|EAN86392.1| hypothetical protein, conserved [Trypanosoma cruzi]
TcCLB.508059.30	0.25636	7.897e-12	hypothetical protein [Trypanosoma cruzi strain CL Brener] &gt;gi|70870891|gb|EAN85142.1| hypothetical protein, conserved [Trypanosoma cruzi]
TcCLB.507991.70	0.256685	1.02985e-12	hypothetical protein [Trypanosoma cruzi strain CL Brener] &gt;gi|70879481|gb|EAN92652.1| hypothetical protein, conserved [Trypanosoma cruzi]
TcCLB.507517.20	0.256719	6.83953e-13	DNA polymerase sigma-like protein [Trypanosoma cruzi strain CL Brener] &gt;gi|70875373|gb|EAN88934.1| DNA polymerase sigma-like protein, putative [Trypanosoma cruzi]
TcCLB.507991.130	0.256744	1.16238e-13	hypothetical protein [Trypanosoma cruzi strain CL Brener] &gt;gi|70879486|gb|EAN92657.1| hypothetical protein, conserved [Trypanosoma cruzi]
TcCLB.506791.79	0.25683	8.32009e-19	hypothetical protein [Trypanosoma cruzi strain CL Brener] &gt;gi|70876984|gb|EAN90376.1| hypothetical protein, conserved [Trypanosoma cruzi]
TcCLB.507033.20	0.256866	1.88344e-07	histone H3 variant [Trypanosoma cruzi strain CL Brener] &gt;gi|70869737|gb|EAN84245.1| histone H3 variant, putative [Trypanosoma cruzi]
TcCLB.509211.39	0.257018	4.88877e-06	hypothetical protein [Trypanosoma cruzi strain CL Brener] &gt;gi|70872105|gb|EAN86141.1| hypothetical protein, conserved [Trypanosoma cruzi]
TcCLB.509505.60	0.257098	1.72413e-11	hypothetical protein [Trypanosoma cruzi strain CL Brener] &gt;gi|70871762|gb|EAN85853.1| hypothetical protein Tc00.1047053509505.60 [Trypanosoma cruzi]
TcCLB.503837.30	0.257139	3.98034e-19	hypothetical protein [Trypanosoma cruzi strain CL Brener] &gt;gi|70870340|gb|EAN84709.1| hypothetical protein, conserved [Trypanosoma cruzi]
TcCLB.509243.60	0.257333	2.70642e-06	ATP-dependent DEAD/H DNA helicase recQ [Trypanosoma cruzi strain CL Brener] &gt;gi|70869587|gb|EAN84129.1| ATP-dependent DEAD/H DNA helicase recQ, putative [Trypanosoma cruzi]
TcCLB.506855.190	0.257344	5.01252e-10	hypothetical protein [Trypanosoma cruzi strain CL Brener] &gt;gi|70885929|gb|EAN98728.1| hypothetical protein, conserved [Trypanosoma cruzi]
TcCLB.509901.120	0.257384	1.98063e-14	hypothetical protein [Trypanosoma cruzi strain CL Brener] &gt;gi|70877323|gb|EAN90682.1| hypothetical protein, conserved [Trypanosoma cruzi]
TcCLB.509179.40	0.257488	1.25583e-16	hypothetical protein [Trypanosoma cruzi strain CL Brener] &gt;gi|70881567|gb|EAN94588.1| hypothetical protein, conserved [Trypanosoma cruzi]
TcCLB.511239.80	0.257702	3.30443e-16	hypothetical protein [Trypanosoma cruzi strain CL Brener] &gt;gi|70879357|gb|EAN92539.1| hypothetical protein, conserved [Trypanosoma cruzi]
TcCLB.506573.40	0.257714	1.48153e-12	hypothetical protein [Trypanosoma cruzi strain CL Brener] &gt;gi|70873252|gb|EAN87097.1| hypothetical protein, conserved [Trypanosoma cruzi]
TcCLB.511269.10	0.257836	6.2699e-16	hypothetical protein [Trypanosoma cruzi strain CL Brener] &gt;gi|70873833|gb|EAN87599.1| hypothetical protein, conserved [Trypanosoma cruzi]
TcCLB.510339.20	0.257929	3.87449e-16	hypothetical protein [Trypanosoma cruzi strain CL Brener] &gt;gi|70875916|gb|EAN89419.1| hypothetical protein Tc00.1047053510339.20 [Trypanosoma cruzi]
TcCLB.509567.50	0.257976	1.14986e-16	hypothetical protein [Trypanosoma cruzi strain CL Brener] &gt;gi|71417059|ref|XP_810459.1| hypothetical protein [Trypanosoma cruzi strain CL Brener] &gt;gi|70871691|gb|EAN85795.1| hypothetical protein, conserved [Trypanosoma cruzi] &gt;gi|70874992|gb|EAN88608.1| hypothetical protein, conserved [Trypanosoma cruzi] &gt;gi|557864711|gb|ESS67969.1| hypothetical protein TCDM_03277 [Trypanosoma cruzi D…
TcCLB.510943.26	0.258049	3.61139e-13	ribosomal protein L38 [Trypanosoma cruzi strain CL Brener] &gt;gi|71657151|ref|XP_817095.1| ribosomal protein L38 [Trypanosoma cruzi strain CL Brener] &gt;gi|70872610|gb|EAN86558.1| ribosomal protein L38, putative [Trypanosoma cruzi] &gt;gi|70882265|gb|EAN95244.1| ribosomal protein L38, putative [Trypanosoma cruzi]
TcCLB.504827.100	0.258116	5.46037e-19	hypothetical protein [Trypanosoma cruzi strain CL Brener] &gt;gi|70880986|gb|EAN94045.1| hypothetical protein, conserved [Trypanosoma cruzi]
TcCLB.507849.50	0.258121	7.70477e-14	cysteine proteinase [Trypanosoma cruzi strain CL Brener] &gt;gi|70874305|gb|EAN88009.1| cysteine proteinase, putative [Trypanosoma cruzi]
TcCLB.508579.40	0.258144	1.32125e-17	hypothetical protein [Trypanosoma cruzi strain CL Brener] &gt;gi|70868791|gb|EAN83547.1| hypothetical protein, conserved [Trypanosoma cruzi]
TcCLB.511823.70	0.258179	1.86372e-11	farnesyl pyrophosphate synthase [Trypanosoma cruzi strain CL Brener] &gt;gi|70870903|gb|EAN85151.1| farnesyl pyrophosphate synthase, putative [Trypanosoma cruzi]
TcCLB.509683.117	0.25823	1.51492e-28	40S ribosomal protein S4 [Trypanosoma cruzi strain CL Brener] &gt;gi|71415254|ref|XP_809700.1| 40S ribosomal protein S4 [Trypanosoma cruzi strain CL Brener] &gt;gi|71653417|ref|XP_815346.1| 40S ribosomal protein S4 [Trypanosoma cruzi strain CL Brener] &gt;gi|2981290|gb|AAC38966.1| ribosomal protein S4 homolog [Trypanosoma cruzi] &gt;gi|2981292|gb|AAC38967.1| ribosomal protein S4 homolog [Trypanos…
TcCLB.509029.50	0.258274	2.80749e-15	hypothetical protein [Trypanosoma cruzi strain CL Brener] &gt;gi|70880133|gb|EAN93253.1| hypothetical protein, conserved [Trypanosoma cruzi]
TcCLB.508851.110	0.258402	1.09802e-11	hypothetical protein [Trypanosoma cruzi strain CL Brener] &gt;gi|70879446|gb|EAN92620.1| hypothetical protein, conserved [Trypanosoma cruzi]
TcCLB.509695.70	0.25842	4.25583e-16	hypothetical protein [Trypanosoma cruzi strain CL Brener] &gt;gi|70882966|gb|EAN95904.1| hypothetical protein, conserved [Trypanosoma cruzi]
TcCLB.506727.130	0.25856	3.82781e-19	hypothetical protein [Trypanosoma cruzi strain CL Brener] &gt;gi|70876101|gb|EAN89586.1| hypothetical protein, conserved [Trypanosoma cruzi]
TcCLB.509109.120	0.258619	3.53258e-17	protein tyrosine phosphatase [Trypanosoma cruzi strain CL Brener] &gt;gi|70881822|gb|EAN94827.1| protein tyrosine phosphatase, putative [Trypanosoma cruzi]
TcCLB.425969.5	0.258925	2.73575e-19	hypothetical protein [Trypanosoma cruzi strain CL Brener] &gt;gi|70863984|gb|EAN81131.1| hypothetical protein Tc00.1047053425969.5 [Trypanosoma cruzi]
TcCLB.509005.40	0.258973	2.19822e-15	hypothetical protein [Trypanosoma cruzi strain CL Brener] &gt;gi|70872881|gb|EAN86783.1| hypothetical protein, conserved [Trypanosoma cruzi]
TcCLB.511907.140	0.259147	0.00443629	hypothetical protein [Trypanosoma cruzi strain CL Brener] &gt;gi|70884617|gb|EAN97470.1| hypothetical protein Tc00.1047053511907.140 [Trypanosoma cruzi]
TcCLB.509229.60	0.259173	1.3651e-15	hypothetical protein [Trypanosoma cruzi strain CL Brener] &gt;gi|70878957|gb|EAN92170.1| hypothetical protein, conserved [Trypanosoma cruzi]
TcCLB.511233.20	0.259312	4.12445e-21	60S ribosomal protein L34 [Trypanosoma cruzi strain CL Brener] &gt;gi|70880897|gb|EAN93962.1| 60S ribosomal protein L34, putative [Trypanosoma cruzi]
TcCLB.510573.19	0.259408	1.73782e-17	hypothetical protein [Trypanosoma cruzi]
TcCLB.508919.189	0.259494	5.82696e-12	dispersed gene family protein 1 (DGF-1) [Trypanosoma cruzi strain CL Brener] &gt;gi|70880165|gb|EAN93283.1| dispersed gene family protein 1 (DGF-1), putative [Trypanosoma cruzi]
TcCLB.507103.29	0.259529	4.24504e-10	hypothetical protein [Trypanosoma cruzi strain CL Brener] &gt;gi|70866501|gb|EAN82018.1| hypothetical protein, conserved [Trypanosoma cruzi]
TcCLB.507443.30	0.25959	6.70778e-16	UDP-Gal or UDP-GlcNAc-dependent glycosyltransferase, putative [Trypanosoma cruzi strain CL Brener] &gt;gi|70866884|gb|EAN82247.1| UDP-Gal or UDP-GlcNAc-dependent glycosyltransferase, putative [Trypanosoma cruzi]
TcCLB.506789.334	0.259627	1.04565e-12	hypothetical protein [Trypanosoma cruzi strain CL Brener] &gt;gi|70885256|gb|EAN98083.1| hypothetical protein, conserved [Trypanosoma cruzi]
TcCLB.507801.60	0.259742	9.15001e-15	hypothetical protein [Trypanosoma cruzi strain CL Brener] &gt;gi|70881431|gb|EAN94461.1| hypothetical protein, conserved [Trypanosoma cruzi]
TcCLB.511565.10	0.259763	4.03785e-14	mucin TcMUCII [Trypanosoma cruzi strain CL Brener] &gt;gi|70868156|gb|EAN83093.1| mucin TcMUCII, putative [Trypanosoma cruzi]
TcCLB.508981.30	0.259787	3.62051e-17	hypothetical protein [Trypanosoma cruzi strain CL Brener] &gt;gi|70870164|gb|EAN84569.1| hypothetical protein, conserved [Trypanosoma cruzi]
TcCLB.511729.20	0.259804	2.06829e-15	hypothetical protein [Trypanosoma cruzi strain CL Brener] &gt;gi|70869976|gb|EAN84428.1| hypothetical protein Tc00.1047053511729.20 [Trypanosoma cruzi]
TcCLB.507715.40	0.259925	1.04085e-15	GTP-binding elongation factor Tu family [Trypanosoma cruzi strain CL Brener] &gt;gi|70877540|gb|EAN90873.1| GTP-binding elongation factor Tu family, putative [Trypanosoma cruzi]
TcCLB.507049.30	0.259953	1.70004e-05	hypothetical protein [Trypanosoma cruzi strain CL Brener] &gt;gi|70881545|gb|EAN94567.1| hypothetical protein, conserved [Trypanosoma cruzi]
TcCLB.511907.60	0.259975	9.38005e-05	hypothetical protein [Trypanosoma cruzi strain CL Brener] &gt;gi|70884610|gb|EAN97463.1| hypothetical protein, conserved [Trypanosoma cruzi]
TcCLB.511825.210	0.260248	1.188e-06	dephospho-CoA kinase [Trypanosoma cruzi strain CL Brener] &gt;gi|70881630|gb|EAN94647.1| dephospho-CoA kinase, putative [Trypanosoma cruzi]
TcCLB.504131.80	0.260274	2.04352e-17	hypothetical protein [Trypanosoma cruzi strain CL Brener] &gt;gi|70880583|gb|EAN93671.1| hypothetical protein, conserved [Trypanosoma cruzi]
TcCLB.510943.110	0.260327	9.28449e-12	hypothetical protein [Trypanosoma cruzi strain CL Brener] &gt;gi|70882254|gb|EAN95233.1| hypothetical protein, conserved [Trypanosoma cruzi]
TcCLB.509693.150	0.260347	2.06514e-16	hypothetical protein [Trypanosoma cruzi strain CL Brener] &gt;gi|70882084|gb|EAN95073.1| hypothetical protein, conserved [Trypanosoma cruzi]
TcCLB.506821.210	0.26043	1.01193e-26	cytochrome-B5 reductase [Trypanosoma cruzi strain CL Brener] &gt;gi|70881092|gb|EAN94143.1| cytochrome-B5 reductase, putative [Trypanosoma cruzi]
TcCLB.503521.50	0.260445	3.97955e-17	UTP-glucose-1-phosphate uridylyltransferase 2 [Trypanosoma cruzi strain CL Brener] &gt;gi|70872721|gb|EAN86649.1| UTP-glucose-1-phosphate uridylyltransferase 2, putative [Trypanosoma cruzi]
TcCLB.452039.9	0.26045	2.40642e-16	hypothetical protein TCSYLVIO_007206 [Trypanosoma cruzi] &gt;gi|557862484|gb|ESS65815.1| hypothetical protein TCDM_05642 [Trypanosoma cruzi Dm28c]
TcCLB.510579.90	0.26079	1.30888e-15	hypothetical protein [Trypanosoma cruzi strain CL Brener] &gt;gi|70875695|gb|EAN89222.1| hypothetical protein, conserved [Trypanosoma cruzi]
TcCLB.503539.20	0.260795	1.62239e-17	hypothetical protein [Trypanosoma cruzi strain CL Brener] &gt;gi|70866570|gb|EAN82054.1| hypothetical protein, conserved [Trypanosoma cruzi]
TcCLB.508551.30	0.260849	8.27905e-27	hexose transporter [Trypanosoma cruzi strain CL Brener] &gt;gi|70867295|gb|EAN82511.1| hexose transporter, putative [Trypanosoma cruzi]
TcCLB.508443.60	0.260951	3.76595e-17	hypothetical protein [Trypanosoma cruzi strain CL Brener] &gt;gi|70873630|gb|EAN87422.1| hypothetical protein, conserved [Trypanosoma cruzi]
TcCLB.510577.30	0.261077	1.02892e-15	hypothetical protein [Trypanosoma cruzi strain CL Brener] &gt;gi|70869574|gb|EAN84118.1| hypothetical protein Tc00.1047053510577.30 [Trypanosoma cruzi]
TcCLB.506507.10	0.261089	9.11129e-22	N-acetylglucosamine-6-phosphate deacetylase-like protein, putative [Trypanosoma cruzi]
TcCLB.507411.10	0.261161	6.86346e-16	trans-sialidase [Trypanosoma cruzi strain CL Brener] &gt;gi|70866954|gb|EAN82291.1| trans-sialidase, putative [Trypanosoma cruzi]
TcCLB.509573.60	0.261164	2.29354e-14	hypothetical protein [Trypanosoma cruzi strain CL Brener] &gt;gi|70869288|gb|EAN83906.1| hypothetical protein, conserved [Trypanosoma cruzi]
TcCLB.506305.5	0.261279	2.70853e-17	hypothetical protein [Trypanosoma cruzi strain CL Brener] &gt;gi|70871900|gb|EAN85969.1| hypothetical protein, conserved [Trypanosoma cruzi]
TcCLB.511895.40	0.26135	2.09594e-07	hypothetical protein [Trypanosoma cruzi strain CL Brener] &gt;gi|70871508|gb|EAN85642.1| hypothetical protein Tc00.1047053511895.40 [Trypanosoma cruzi]
TcCLB.508641.184	0.261459	1.63372e-13	hypothetical protein TCDM_00752 [Trypanosoma cruzi Dm28c]
TcCLB.511839.40	0.261491	1.89089e-16	trans-sialidase [Trypanosoma cruzi strain CL Brener] &gt;gi|70870137|gb|EAN84550.1| trans-sialidase, putative [Trypanosoma cruzi]
TcCLB.508263.30	0.261635	7.02942e-17	kinesin [Trypanosoma cruzi strain CL Brener] &gt;gi|70869336|gb|EAN83941.1| kinesin, putative [Trypanosoma cruzi]
TcCLB.508197.20	0.261714	1.11633e-12	ADP-ribosylation factor [Trypanosoma cruzi strain CL Brener] &gt;gi|71415606|ref|XP_809864.1| ADP-ribosylation factor [Trypanosoma cruzi strain CL Brener] &gt;gi|70866057|gb|EAN81804.1| ADP-ribosylation factor, putative [Trypanosoma cruzi] &gt;gi|70874310|gb|EAN88013.1| ADP-ribosylation factor, putative [Trypanosoma cruzi]
TcCLB.507991.50	0.261785	2.51265e-20	kinesin [Trypanosoma cruzi strain CL Brener] &gt;gi|70879479|gb|EAN92650.1| kinesin, putative [Trypanosoma cruzi]
TcCLB.511837.40	0.261814	0.000249573	hypothetical protein [Trypanosoma cruzi strain CL Brener] &gt;gi|70876723|gb|EAN90144.1| hypothetical protein, conserved [Trypanosoma cruzi]
TcCLB.509319.50	0.261851	1.65967e-19	hypothetical protein [Trypanosoma cruzi strain CL Brener] &gt;gi|70875153|gb|EAN88746.1| hypothetical protein, conserved [Trypanosoma cruzi]
TcCLB.511907.89	0.261851	0.000676645	hypothetical protein [Trypanosoma cruzi strain CL Brener] &gt;gi|70884634|gb|EAN97487.1| hypothetical protein, conserved [Trypanosoma cruzi]
TcCLB.510579.100	0.261936	3.67933e-16	hypothetical protein [Trypanosoma cruzi strain CL Brener] &gt;gi|70875696|gb|EAN89223.1| hypothetical protein, conserved [Trypanosoma cruzi]
TcCLB.509437.110	0.262166	1.83113e-14	retrotransposon hot spot (RHS) protein [Trypanosoma cruzi strain CL Brener] &gt;gi|70883536|gb|EAN96443.1| retrotransposon hot spot (RHS) protein, putative [Trypanosoma cruzi]
TcCLB.511817.190	0.262237	1.43146e-06	hypothetical protein [Trypanosoma cruzi strain CL Brener] &gt;gi|70884661|gb|EAN97512.1| hypothetical protein, conserved [Trypanosoma cruzi]
TcCLB.508507.59	0.262244	8.27193e-15	NADH-ubiquinone oxidoreductase 20 kDa subunit, mitochondrial precursor [Trypanosoma cruzi strain CL &gt;gi|71652884|ref|XP_815090.1| NADH-ubiquinone oxidoreductase 20 kDa subunit, mitochondrial precursor [Trypanosoma cruzi strain CL &gt;gi|70871638|gb|EAN85750.1| NADH-ubiquinone oxidoreductase 20 kDa subunit, mitochondrial precursor, putative [Trypanosoma cruzi] &gt;gi|70880118|gb|EAN93239.1| NAD…
TcCLB.511815.100	0.262284	5.2492e-10	hypothetical protein [Trypanosoma cruzi strain CL Brener] &gt;gi|70879423|gb|EAN92600.1| hypothetical protein, conserved [Trypanosoma cruzi]
TcCLB.507517.50	0.262305	2.0781e-16	hypothetical protein [Trypanosoma cruzi strain CL Brener] &gt;gi|70875376|gb|EAN88937.1| hypothetical protein Tc00.1047053507517.50 [Trypanosoma cruzi]
TcCLB.511483.30	0.262383	5.64128e-16	hypothetical protein [Trypanosoma cruzi strain CL Brener] &gt;gi|70873901|gb|EAN87656.1| hypothetical protein, conserved [Trypanosoma cruzi]
TcCLB.508479.500	0.262399	1.59169e-13	retrotransposon hot spot (RHS) protein [Trypanosoma cruzi strain CL Brener] &gt;gi|70886203|gb|EAN98991.1| retrotransposon hot spot (RHS) protein, putative [Trypanosoma cruzi]
TcCLB.509033.80	0.262412	2.49154e-15	hypothetical protein [Trypanosoma cruzi strain CL Brener] &gt;gi|70875630|gb|EAN89163.1| hypothetical protein, conserved [Trypanosoma cruzi]
TcCLB.511833.10	0.262439	3.11768e-05	trans-sialidase [Trypanosoma cruzi strain CL Brener] &gt;gi|70868080|gb|EAN83041.1| trans-sialidase, putative [Trypanosoma cruzi]
TcCLB.507081.110	0.262484	7.99248e-13	aminopeptidase P1 [Trypanosoma cruzi strain CL Brener] &gt;gi|70878495|gb|EAN91746.1| aminopeptidase P1, putative [Trypanosoma cruzi]
TcCLB.508881.100	0.262533	3.16357e-17	hypothetical protein [Trypanosoma cruzi strain CL Brener] &gt;gi|70880647|gb|EAN93731.1| hypothetical protein, conserved [Trypanosoma cruzi]
TcCLB.510633.9	0.262556	2.48896e-06	dispersed gene family protein 1 (DGF-1) [Trypanosoma cruzi strain CL Brener] &gt;gi|70865702|gb|EAN81640.1| dispersed gene family protein 1 (DGF-1), putative [Trypanosoma cruzi]
TcCLB.503703.70	0.262585	5.82829e-19	hypothetical protein [Trypanosoma cruzi strain CL Brener] &gt;gi|70875122|gb|EAN88719.1| hypothetical protein, conserved [Trypanosoma cruzi]
TcCLB.504059.24	0.262667	9.09062e-19	hypothetical protein Tc00.1047053504059.24 [Trypanosoma cruzi strain CL Brener] &gt;gi|70869841|gb|EAN84325.1| hypothetical protein, conserved [Trypanosoma cruzi]
TcCLB.503631.9	0.262668	4.8447e-17	hypothetical protein [Trypanosoma cruzi strain CL Brener] &gt;gi|70865001|gb|EAN81374.1| hypothetical protein, conserved [Trypanosoma cruzi]
TcCLB.511815.160	0.262826	1.54626e-12	hypothetical protein [Trypanosoma cruzi strain CL Brener] &gt;gi|70879425|gb|EAN92602.1| hypothetical protein, conserved [Trypanosoma cruzi]
TcCLB.510065.60	0.262948	1.65952e-11	hypothetical protein [Trypanosoma cruzi strain CL Brener] &gt;gi|70870297|gb|EAN84675.1| hypothetical protein, conserved [Trypanosoma cruzi]
TcCLB.508999.200	0.263015	8.61578e-22	calpain-like cysteine peptidase [Trypanosoma cruzi strain CL Brener] &gt;gi|70885431|gb|EAN98250.1| calpain-like cysteine peptidase, putative [Trypanosoma cruzi]
TcCLB.507897.20	0.263137	3.7593e-22	farnesyltransferase [Trypanosoma cruzi strain CL Brener] &gt;gi|70870663|gb|EAN84958.1| farnesyltransferase, putative [Trypanosoma cruzi]
TcCLB.507765.70	0.263194	5.90197e-26	40S ribosomal protein S21 [Trypanosoma cruzi strain CL Brener] &gt;gi|70878113|gb|EAN91395.1| 40S ribosomal protein S21, putative [Trypanosoma cruzi]
TcCLB.509429.320	0.263204	1.69219e-19	cysteine peptidase [Trypanosoma cruzi strain CL Brener] &gt;gi|70885508|gb|EAN98323.1| cysteine peptidase, putative [Trypanosoma cruzi]
TcCLB.508643.20	0.263311	1.97548e-21	hypothetical protein [Trypanosoma cruzi strain CL Brener] &gt;gi|70870773|gb|EAN85046.1| hypothetical protein, conserved [Trypanosoma cruzi]
TcCLB.509713.30	0.263318	4.13924e-22	hypothetical protein [Trypanosoma cruzi strain CL Brener] &gt;gi|70869296|gb|EAN83912.1| hypothetical protein, conserved [Trypanosoma cruzi]
TcCLB.506477.10	0.263466	5.42819e-16	cytochrome c oxidase assembly factor [Trypanosoma cruzi strain CL Brener] &gt;gi|70874137|gb|EAN87861.1| cytochrome c oxidase assembly factor, putative [Trypanosoma cruzi]
TcCLB.510943.180	0.263473	6.214e-12	hypothetical protein [Trypanosoma cruzi strain CL Brener] &gt;gi|70882260|gb|EAN95239.1| hypothetical protein, conserved [Trypanosoma cruzi]
TcCLB.504339.19	0.263514	3.64689e-15	NADP-dependent alcohol hydrogenase [Trypanosoma cruzi strain CL Brener] &gt;gi|71656481|ref|XP_816787.1| NADP-dependent alcohol hydrogenase [Trypanosoma cruzi strain CL Brener] &gt;gi|70877573|gb|EAN90903.1| NADP-dependent alcohol hydrogenase, putative [Trypanosoma cruzi] &gt;gi|70881938|gb|EAN94936.1| NADP-dependent alcohol hydrogenase, putative [Trypanosoma cruzi]
TcCLB.503769.40	0.263632	5.11986e-21	cytochrome c oxidase VII [Trypanosoma cruzi strain CL Brener] &gt;gi|70870620|gb|EAN84925.1| cytochrome c oxidase VII, putative [Trypanosoma cruzi]
TcCLB.511459.20	0.263675	4.32401e-17	hypothetical protein [Trypanosoma cruzi strain CL Brener] &gt;gi|70870386|gb|EAN84745.1| hypothetical protein, conserved [Trypanosoma cruzi]
TcCLB.511461.40	0.263746	6.22528e-15	hypothetical protein [Trypanosoma cruzi strain CL Brener] &gt;gi|70873419|gb|EAN87240.1| hypothetical protein, conserved [Trypanosoma cruzi]
TcCLB.507517.100	0.263748	9.86489e-14	pseudouridylate synthase I [Trypanosoma cruzi strain CL Brener] &gt;gi|70875381|gb|EAN88942.1| pseudouridylate synthase I, putative [Trypanosoma cruzi]
TcCLB.511903.30	0.263755	1.54044e-08	ubiquitin-conjugating enzyme E2 [Trypanosoma cruzi strain CL Brener] &gt;gi|70883144|gb|EAN96071.1| ubiquitin-conjugating enzyme E2, putative [Trypanosoma cruzi]
TcCLB.511851.50	0.263808	6.70158e-13	mucin TcMUCI [Trypanosoma cruzi strain CL Brener] &gt;gi|1732057|gb|AAC47402.1| MUC.CL-1 [Trypanosoma cruzi] &gt;gi|70876616|gb|EAN90049.1| mucin TcMUCI, putative [Trypanosoma cruzi]
TcCLB.510579.14	0.264015	8.89217e-16	hypothetical protein [Trypanosoma cruzi strain CL Brener] &gt;gi|70875698|gb|EAN89225.1| hypothetical protein, conserved [Trypanosoma cruzi]
TcCLB.510421.260	0.264103	6.95294e-13	diacylglycerol acyltransferase [Trypanosoma cruzi strain CL Brener] &gt;gi|70884459|gb|EAN97318.1| diacylglycerol acyltransferase, putative [Trypanosoma cruzi]
TcCLB.506253.39	0.264183	2.52206e-05	trans-sialidase [Trypanosoma cruzi strain CL Brener] &gt;gi|70868425|gb|EAN83284.1| trans-sialidase, putative [Trypanosoma cruzi]
TcCLB.506975.69	0.264203	9.41236e-17	hypothetical protein [Trypanosoma cruzi strain CL Brener] &gt;gi|70878519|gb|EAN91768.1| hypothetical protein, conserved [Trypanosoma cruzi]
TcCLB.509179.210	0.264208	1.38307e-17	hypothetical protein [Trypanosoma cruzi strain CL Brener] &gt;gi|70881583|gb|EAN94604.1| hypothetical protein, conserved [Trypanosoma cruzi]
TcCLB.509337.15	0.26425	2.23903e-06	hypothetical protein [Trypanosoma cruzi strain CL Brener] &gt;gi|70866848|gb|EAN82228.1| hypothetical protein, conserved [Trypanosoma cruzi]
TcCLB.504131.180	0.2643	8.88037e-20	hypothetical protein TCDM_00840 [Trypanosoma cruzi Dm28c]
TcCLB.507787.20	0.264381	1.23282e-12	hypothetical protein [Trypanosoma cruzi strain CL Brener] &gt;gi|70878849|gb|EAN92069.1| hypothetical protein, conserved [Trypanosoma cruzi]
TcCLB.507539.40	0.264459	1.72658e-16	hypothetical protein [Trypanosoma cruzi strain CL Brener] &gt;gi|70869455|gb|EAN84028.1| hypothetical protein, conserved [Trypanosoma cruzi]
TcCLB.506629.40	0.264486	2.642e-23	hypothetical protein [Trypanosoma cruzi strain CL Brener] &gt;gi|70881716|gb|EAN94726.1| hypothetical protein, conserved [Trypanosoma cruzi]
TcCLB.511907.70	0.264497	2.82198e-06	short chain dehydrogenase/reductase [Trypanosoma cruzi strain CL Brener] &gt;gi|70884611|gb|EAN97464.1| short chain dehydrogenase/reductase, putative [Trypanosoma cruzi]
TcCLB.508909.160	0.264611	4.95616e-17	hypothetical protein [Trypanosoma cruzi strain CL Brener] &gt;gi|70885860|gb|EAN98661.1| hypothetical protein, conserved [Trypanosoma cruzi]
TcCLB.511825.130	0.264737	0.00442172	hypothetical protein [Trypanosoma cruzi strain CL Brener] &gt;gi|70881625|gb|EAN94642.1| hypothetical protein Tc00.1047053511825.130 [Trypanosoma cruzi]
TcCLB.508857.120	0.265342	2.72828e-16	hypothetical protein [Trypanosoma cruzi strain CL Brener] &gt;gi|70880320|gb|EAN93425.1| hypothetical protein, conserved [Trypanosoma cruzi]
TcCLB.509167.20	0.265358	1.03478e-18	3-hydroxy-3-methylglutaryl-CoA reductase [Trypanosoma cruzi strain CL Brener] &gt;gi|70881847|gb|EAN94850.1| 3-hydroxy-3-methylglutaryl-CoA reductase, putative [Trypanosoma cruzi]
TcCLB.509791.189	0.265403	3.47917e-19	hypothetical protein [Trypanosoma cruzi strain CL Brener] &gt;gi|70881042|gb|EAN94097.1| hypothetical protein, conserved [Trypanosoma cruzi]
TcCLB.506957.130	0.265563	2.60848e-16	hypothetical protein [Trypanosoma cruzi strain CL Brener] &gt;gi|70880073|gb|EAN93197.1| hypothetical protein, conserved [Trypanosoma cruzi]
TcCLB.511885.20	0.26557	3.31581e-14	trans-sialidase [Trypanosoma cruzi strain CL Brener] &gt;gi|70874474|gb|EAN88154.1| trans-sialidase, putative [Trypanosoma cruzi]
TcCLB.507991.40	0.265607	4.06369e-12	hypothetical protein [Trypanosoma cruzi strain CL Brener] &gt;gi|70879478|gb|EAN92649.1| hypothetical protein Tc00.1047053507991.40 [Trypanosoma cruzi]
TcCLB.507601.140	0.265667	1.51433e-12	ATP-dependent RNA helicase [Trypanosoma cruzi strain CL Brener] &gt;gi|70877262|gb|EAN90628.1| ATP-dependent RNA helicase, putative [Trypanosoma cruzi]
TcCLB.511389.120	0.265763	1.3794e-17	hypothetical protein [Trypanosoma cruzi strain CL Brener] &gt;gi|70879259|gb|EAN92447.1| hypothetical protein, conserved [Trypanosoma cruzi]
TcCLB.508909.320	0.265832	2.74742e-16	hypothetical protein [Trypanosoma cruzi strain CL Brener] &gt;gi|70885871|gb|EAN98672.1| hypothetical protein Tc00.1047053508909.320 [Trypanosoma cruzi]
TcCLB.506985.40	0.265879	2.94872e-16	amino acid permease [Trypanosoma cruzi strain CL Brener] &gt;gi|70872229|gb|EAN86246.1| amino acid permease, putative [Trypanosoma cruzi] &gt;gi|225906068|gb|ACO35932.1| polyamine transporter POT1.2 [Trypanosoma cruzi strain CL Brener]
TcCLB.508521.40	0.265929	2.07651e-11	hypothetical protein [Trypanosoma cruzi strain CL Brener] &gt;gi|70877417|gb|EAN90763.1| hypothetical protein Tc00.1047053508521.40 [Trypanosoma cruzi]
TcCLB.511855.60	0.265959	1.07024e-15	hypothetical protein [Trypanosoma cruzi strain CL Brener] &gt;gi|70874470|gb|EAN88151.1| hypothetical protein, conserved [Trypanosoma cruzi]
TcCLB.511245.130	0.265963	3.20856e-26	fatty acid elongase [Trypanosoma cruzi strain CL Brener] &gt;gi|70883290|gb|EAN96210.1| fatty acid elongase, putative [Trypanosoma cruzi]
TcCLB.509941.140	0.266112	2.30295e-10	hypothetical protein [Trypanosoma cruzi strain CL Brener] &gt;gi|70879820|gb|EAN92965.1| hypothetical protein, conserved [Trypanosoma cruzi]
TcCLB.509683.30	0.266304	9.80583e-18	hypothetical protein [Trypanosoma cruzi strain CL Brener] &gt;gi|70880384|gb|EAN93484.1| hypothetical protein, conserved [Trypanosoma cruzi]
TcCLB.503693.29	0.266325	1.99982e-15	hypothetical protein [Trypanosoma cruzi strain CL Brener] &gt;gi|70867490|gb|EAN82638.1| hypothetical protein Tc00.1047053503693.29 [Trypanosoma cruzi]
TcCLB.506235.10	0.266348	5.41852e-24	translation initiation factor IF-2 [Trypanosoma cruzi strain CL Brener] &gt;gi|70868387|gb|EAN83255.1| translation initiation factor IF-2, putative [Trypanosoma cruzi]
TcCLB.508175.370	0.266365	2.77096e-17	glutamine synthetase [Trypanosoma cruzi strain CL Brener] &gt;gi|70886354|gb|EAN99138.1| glutamine synthetase, putative [Trypanosoma cruzi]
TcCLB.506053.10	0.266596	7.20286e-26	amino acid transporter [Trypanosoma cruzi strain CL Brener] &gt;gi|70874626|gb|EAN88287.1| amino acid transporter, putative [Trypanosoma cruzi]
TcCLB.509017.20	0.266687	1.09841e-14	hypothetical protein [Trypanosoma cruzi strain CL Brener] &gt;gi|70872698|gb|EAN86630.1| hypothetical protein, conserved [Trypanosoma cruzi]
TcCLB.508859.90	0.266791	6.82942e-17	phosphatidylinositol 3-kinase 2 [Trypanosoma cruzi strain CL Brener] &gt;gi|70876816|gb|EAN90227.1| phosphatidylinositol 3-kinase 2, putative [Trypanosoma cruzi]
TcCLB.511301.10	0.266806	5.8186e-05	oxidoreductase-like protein [Trypanosoma cruzi strain CL Brener] &gt;gi|70880538|gb|EAN93629.1| oxidoreductase-like protein, putative [Trypanosoma cruzi]
TcCLB.507541.30	0.266832	1.41927e-17	casein kinase [Trypanosoma cruzi strain CL Brener] &gt;gi|8886522|gb|AAF80492.1|AF164116_1 casein kinase 1 homolog 1 [Trypanosoma cruzi] &gt;gi|14279702|gb|AAK58697.1|AF274060_1 casein kinase 1.1 [Trypanosoma cruzi] &gt;gi|70868436|gb|EAN83292.1| casein kinase, putative [Trypanosoma cruzi]
TcCLB.504085.10	0.266929	1.66121e-17	hypothetical protein [Trypanosoma cruzi strain CL Brener] &gt;gi|70873084|gb|EAN86952.1| hypothetical protein, conserved [Trypanosoma cruzi]
TcCLB.508851.50	0.266992	2.48812e-14	hypothetical protein [Trypanosoma cruzi strain CL Brener] &gt;gi|70879442|gb|EAN92616.1| hypothetical protein, conserved [Trypanosoma cruzi]
TcCLB.508405.60	0.267036	2.86655e-18	hypothetical protein [Trypanosoma cruzi strain CL Brener] &gt;gi|70874033|gb|EAN87771.1| hypothetical protein, conserved [Trypanosoma cruzi]
TcCLB.508355.70	0.267069	2.06483e-16	diacylglycerol acyltransferase [Trypanosoma cruzi strain CL Brener] &gt;gi|70886470|gb|EAN99250.1| diacylglycerol acyltransferase, putative [Trypanosoma cruzi]
TcCLB.503965.10	0.267104	1.30731e-08	hypothetical protein [Trypanosoma cruzi strain CL Brener] &gt;gi|70866940|gb|EAN82282.1| hypothetical protein, conserved [Trypanosoma cruzi]
TcCLB.506855.320	0.267157	5.25593e-06	hypothetical protein [Trypanosoma cruzi strain CL Brener] &gt;gi|70885939|gb|EAN98738.1| hypothetical protein, conserved [Trypanosoma cruzi]
TcCLB.509571.60	0.267212	5.75585e-18	hypothetical protein [Trypanosoma cruzi strain CL Brener] &gt;gi|70872065|gb|EAN86108.1| hypothetical protein, conserved [Trypanosoma cruzi]
TcCLB.507519.50	0.267243	6.13566e-09	hypothetical protein [Trypanosoma cruzi strain CL Brener] &gt;gi|70881197|gb|EAN94242.1| hypothetical protein, conserved [Trypanosoma cruzi]
TcCLB.506883.9	0.267339	6.49034e-13	isopentenyl-pyrophosphate isomerase [Trypanosoma cruzi]
TcCLB.507031.110	0.267371	4.07408e-06	hypothetical protein [Trypanosoma cruzi strain CL Brener] &gt;gi|70882435|gb|EAN95405.1| hypothetical protein, conserved [Trypanosoma cruzi]
TcCLB.506855.170	0.26749	9.70888e-09	hypothetical protein [Trypanosoma cruzi strain CL Brener] &gt;gi|70885927|gb|EAN98726.1| hypothetical protein, conserved [Trypanosoma cruzi]
TcCLB.508607.30	0.267508	1.29047e-16	dispersed gene family protein 1 (DGF-1) [Trypanosoma cruzi strain CL Brener] &gt;gi|70879933|gb|EAN93067.1| dispersed gene family protein 1 (DGF-1), putative [Trypanosoma cruzi]
TcCLB.509875.250	0.267567	2.07801e-18	hypothetical protein [Trypanosoma cruzi strain CL Brener] &gt;gi|70885413|gb|EAN98233.1| hypothetical protein, conserved [Trypanosoma cruzi]
TcCLB.506123.20	0.267777	2.18095e-16	hypothetical protein [Trypanosoma cruzi strain CL Brener] &gt;gi|70871067|gb|EAN85282.1| hypothetical protein, conserved [Trypanosoma cruzi]
TcCLB.506975.80	0.267909	1.58016e-14	trans-sialidase [Trypanosoma cruzi strain CL Brener] &gt;gi|70878515|gb|EAN91764.1| trans-sialidase, putative [Trypanosoma cruzi]
TcCLB.508141.60	0.267985	5.28464e-16	hypothetical protein [Trypanosoma cruzi strain CL Brener] &gt;gi|70874284|gb|EAN87991.1| hypothetical protein, conserved [Trypanosoma cruzi]
TcCLB.506201.20	0.267994	3.01972e-19	60S ribosomal protein L13a [Trypanosoma cruzi strain CL Brener] &gt;gi|70878252|gb|EAN91524.1| 60S ribosomal protein L13a, putative [Trypanosoma cruzi]
TcCLB.509611.140	0.268048	5.09405e-17	hypothetical protein [Trypanosoma cruzi strain CL Brener] &gt;gi|70879804|gb|EAN92951.1| hypothetical protein, conserved [Trypanosoma cruzi]
TcCLB.504827.40	0.26807	6.66968e-17	beta-adaptin 3 [Trypanosoma cruzi strain CL Brener] &gt;gi|70880980|gb|EAN94039.1| beta-adaptin 3, putative [Trypanosoma cruzi]
TcCLB.511825.190	0.268078	1.62806e-08	hypothetical protein [Trypanosoma cruzi strain CL Brener] &gt;gi|70881628|gb|EAN94645.1| hypothetical protein, conserved [Trypanosoma cruzi]
TcCLB.432867.20	0.2681	4.3263e-06	hypothetical protein TCSYLVIO_002961 [Trypanosoma cruzi]
TcCLB.509237.50	0.26821	1.36978e-10	hypothetical protein [Trypanosoma cruzi strain CL Brener] &gt;gi|70879624|gb|EAN92781.1| hypothetical protein, conserved [Trypanosoma cruzi]
TcCLB.506855.250	0.26832	1.83243e-10	hypothetical protein [Trypanosoma cruzi strain CL Brener] &gt;gi|70885932|gb|EAN98731.1| hypothetical protein, conserved [Trypanosoma cruzi]
TcCLB.511267.24	0.268364	5.11874e-17	hypothetical protein [Trypanosoma cruzi strain CL Brener] &gt;gi|70870918|gb|EAN85163.1| hypothetical protein, conserved [Trypanosoma cruzi]
TcCLB.508299.70	0.268389	5.11879e-17	peroxisome targeting signal 1 receptor [Trypanosoma cruzi strain CL Brener] &gt;gi|70875640|gb|EAN89172.1| peroxisome targeting signal 1 receptor, putative [Trypanosoma cruzi]
TcCLB.508153.290	0.26865	2.30018e-25	60S ribosomal protein L13 [Trypanosoma cruzi strain CL Brener] &gt;gi|71660719|ref|XP_822075.1| 60S ribosomal protein L13 [Trypanosoma cruzi strain CL Brener] &gt;gi|71660721|ref|XP_822076.1| 60S ribosomal protein L13 [Trypanosoma cruzi strain CL Brener] &gt;gi|70875577|gb|EAN89115.1| 60S ribosomal protein L13, putative [Trypanosoma cruzi] &gt;gi|70887468|gb|EAO00224.1| 60S ribosomal protein L13,…
TcCLB.509693.70	0.268773	5.93443e-15	hypoxanthine-guanine phosphoribosyltransferase [Trypanosoma cruzi strain CL Brener] &gt;gi|70882076|gb|EAN95065.1| hypoxanthine-guanine phosphoribosyltransferase, putative [Trypanosoma cruzi]
TcCLB.511297.30	0.268775	7.16316e-07	hypothetical protein [Trypanosoma cruzi strain CL Brener] &gt;gi|70870086|gb|EAN84511.1| hypothetical protein, conserved [Trypanosoma cruzi]
TcCLB.507969.10	0.268798	2.39861e-16	vesicular transport-associated repeat protein [Trypanosoma cruzi strain CL Brener] &gt;gi|70873884|gb|EAN87641.1| vesicular transport-associated repeat protein, putative [Trypanosoma cruzi]
TcCLB.508857.50	0.268907	4.57289e-24	hypothetical protein [Trypanosoma cruzi strain CL Brener] &gt;gi|70880313|gb|EAN93418.1| hypothetical protein, conserved [Trypanosoma cruzi]
TcCLB.510265.80	0.268975	1.68559e-11	hypothetical protein [Trypanosoma cruzi strain CL Brener] &gt;gi|70878748|gb|EAN91976.1| hypothetical protein, conserved [Trypanosoma cruzi]
TcCLB.508199.50	0.269152	3.42446e-15	huntingtin interacting protein (HIP) [Trypanosoma cruzi strain CL Brener] &gt;gi|70874313|gb|EAN88016.1| huntingtin interacting protein (HIP), putative [Trypanosoma cruzi]
TcCLB.506855.130	0.269175	1.20872e-08	hypothetical protein [Trypanosoma cruzi strain CL Brener] &gt;gi|70885923|gb|EAN98722.1| hypothetical protein, conserved [Trypanosoma cruzi]
TcCLB.511729.50	0.269224	2.35271e-21	hypothetical protein [Trypanosoma cruzi strain CL Brener] &gt;gi|70869979|gb|EAN84431.1| hypothetical protein, conserved [Trypanosoma cruzi]
TcCLB.509601.30	0.269238	8.54243e-18	hypothetical protein [Trypanosoma cruzi strain CL Brener] &gt;gi|70879775|gb|EAN92923.1| hypothetical protein Tc00.1047053509601.30 [Trypanosoma cruzi]
TcCLB.503919.30	0.269279	3.71726e-13	hypothetical protein [Trypanosoma cruzi strain CL Brener] &gt;gi|70872848|gb|EAN86754.1| hypothetical protein, conserved [Trypanosoma cruzi]
TcCLB.511245.20	0.269369	2.34588e-15	hypothetical protein [Trypanosoma cruzi strain CL Brener] &gt;gi|71662079|ref|XP_818051.1| hypothetical protein [Trypanosoma cruzi strain CL Brener] &gt;gi|70878917|gb|EAN92133.1| hypothetical protein, conserved [Trypanosoma cruzi] &gt;gi|70883280|gb|EAN96200.1| hypothetical protein, conserved [Trypanosoma cruzi]
TcCLB.511909.50	0.269406	7.40081e-07	hypothetical protein [Trypanosoma cruzi strain CL Brener] &gt;gi|70873804|gb|EAN87574.1| hypothetical protein, conserved [Trypanosoma cruzi]
TcCLB.511257.70	0.269425	3.36596e-15	surface protease GP63 [Trypanosoma cruzi strain CL Brener] &gt;gi|70878398|gb|EAN91658.1| surface protease GP63, putative [Trypanosoma cruzi]
TcCLB.508351.30	0.269433	1.56555e-10	hypothetical protein [Trypanosoma cruzi strain CL Brener] &gt;gi|70869405|gb|EAN83990.1| hypothetical protein, conserved [Trypanosoma cruzi]
TcCLB.511245.170	0.269464	2.49085e-20	hypothetical protein [Trypanosoma cruzi strain CL Brener] &gt;gi|70883294|gb|EAN96214.1| hypothetical protein, conserved [Trypanosoma cruzi]
TcCLB.503461.30	0.269472	6.0824e-16	hypothetical protein [Trypanosoma cruzi strain CL Brener] &gt;gi|70868288|gb|EAN83190.1| hypothetical protein, conserved [Trypanosoma cruzi]
TcCLB.508349.10	0.269532	7.95566e-13	hypothetical protein [Trypanosoma cruzi strain CL Brener] &gt;gi|70870821|gb|EAN85085.1| hypothetical protein, conserved [Trypanosoma cruzi]
TcCLB.505997.174	0.269599	5.25905e-17	dispersed gene family protein 1 (DGF-1) [Trypanosoma cruzi strain CL Brener] &gt;gi|70883929|gb|EAN96814.1| dispersed gene family protein 1 (DGF-1), putative [Trypanosoma cruzi]
TcCLB.509179.130	0.269632	1.29994e-17	hypothetical protein [Trypanosoma cruzi strain CL Brener] &gt;gi|70881576|gb|EAN94597.1| hypothetical protein, conserved [Trypanosoma cruzi]
TcCLB.509561.130	0.269733	3.0591e-14	hypothetical protein [Trypanosoma cruzi strain CL Brener] &gt;gi|70877359|gb|EAN90714.1| hypothetical protein, conserved [Trypanosoma cruzi]
TcCLB.507167.120	0.269754	7.7017e-08	dispersed gene family protein 1 (DGF-1) [Trypanosoma cruzi strain CL Brener] &gt;gi|70884871|gb|EAN97713.1| dispersed gene family protein 1 (DGF-1), putative [Trypanosoma cruzi]
TcCLB.506817.50	0.269773	8.22254e-25	ribosomal protein L27 [Trypanosoma cruzi strain CL Brener] &gt;gi|71415480|ref|XP_809806.1| ribosomal protein L27 [Trypanosoma cruzi strain CL Brener] &gt;gi|6693707|gb|AAF24981.1|AF176558_1 ribosomal protein L27 [Trypanosoma cruzi] &gt;gi|28793820|gb|AAO45617.1| ribosomal protein L27 [Trypanosoma cruzi] &gt;gi|70874240|gb|EAN87953.1| ribosomal protein L27, putative [Trypanosoma cruzi] &gt;gi|708…
TcCLB.506475.116	0.269803	1.53066e-15	glutaredoxin [Trypanosoma cruzi strain CL Brener] &gt;gi|71657367|ref|XP_817200.1| glutaredoxin [Trypanosoma cruzi strain CL Brener] &gt;gi|70878292|gb|EAN91562.1| glutaredoxin, putative [Trypanosoma cruzi] &gt;gi|70882376|gb|EAN95349.1| glutaredoxin, putative [Trypanosoma cruzi]
TcCLB.509749.10	0.269953	1.73999e-17	biotin/lipoate protein ligase [Trypanosoma cruzi strain CL Brener] &gt;gi|70866719|gb|EAN82139.1| biotin/lipoate protein ligase, putative [Trypanosoma cruzi]
TcCLB.511907.10	0.270251	0.00321956	hypothetical protein [Trypanosoma cruzi strain CL Brener] &gt;gi|70884606|gb|EAN97459.1| hypothetical protein, conserved [Trypanosoma cruzi]
TcCLB.503809.24	0.270264	6.55016e-06	hypothetical protein [Trypanosoma cruzi strain CL Brener] &gt;gi|70879714|gb|EAN92867.1| hypothetical protein, conserved [Trypanosoma cruzi]
TcCLB.511903.220	0.270338	1.15905e-05	hypothetical protein [Trypanosoma cruzi strain CL Brener] &gt;gi|70883158|gb|EAN96085.1| hypothetical protein, conserved [Trypanosoma cruzi]
TcCLB.509029.160	0.270407	3.731e-15	hypothetical protein [Trypanosoma cruzi strain CL Brener] &gt;gi|70880144|gb|EAN93264.1| hypothetical protein, conserved [Trypanosoma cruzi]
TcCLB.503723.70	0.270471	3.99522e-16	protein farnesyltransferase [Trypanosoma cruzi strain CL Brener] &gt;gi|70875706|gb|EAN89232.1| protein farnesyltransferase, putative [Trypanosoma cruzi]
TcCLB.508641.80	0.270481	5.49668e-14	hypothetical protein [Trypanosoma cruzi strain CL Brener] &gt;gi|70885084|gb|EAN97916.1| hypothetical protein, conserved [Trypanosoma cruzi]
TcCLB.511301.140	0.270511	7.70375e-17	potassium voltage-gated channel [Trypanosoma cruzi strain CL Brener] &gt;gi|70880550|gb|EAN93641.1| potassium voltage-gated channel, putative [Trypanosoma cruzi]
TcCLB.506295.100	0.270593	3.75486e-18	hypothetical protein Tc00.1047053506295.100 [Trypanosoma cruzi strain CL Brener] &gt;gi|70877690|gb|EAN91009.1| hypothetical protein, conserved [Trypanosoma cruzi] &gt;gi|557864382|gb|ESS67650.1| hypothetical protein TCDM_13931 [Trypanosoma cruzi Dm28c]
TcCLB.510971.30	0.270607	2.55645e-13	trans-sialidase [Trypanosoma cruzi strain CL Brener] &gt;gi|70876134|gb|EAN89616.1| trans-sialidase, putative [Trypanosoma cruzi]
TcCLB.511903.190	0.270616	1.32405e-11	hypothetical protein [Trypanosoma cruzi strain CL Brener] &gt;gi|70883156|gb|EAN96083.1| hypothetical protein, conserved [Trypanosoma cruzi] &gt;gi|407860882|gb|EKG07563.1| hypothetical protein TCSYLVIO_001306 [Trypanosoma cruzi]
TcCLB.509025.20	0.270678	2.07714e-16	hypothetical protein [Trypanosoma cruzi strain CL Brener] &gt;gi|70867602|gb|EAN82714.1| hypothetical protein, conserved [Trypanosoma cruzi]
TcCLB.511817.120	0.270744	1.04706e-06	hypothetical protein [Trypanosoma cruzi strain CL Brener] &gt;gi|70884657|gb|EAN97508.1| hypothetical protein, conserved [Trypanosoma cruzi]
TcCLB.504001.6	0.270772	7.83343e-15	protein kinase [Trypanosoma cruzi strain CL Brener] &gt;gi|70870040|gb|EAN84476.1| protein kinase, putative [Trypanosoma cruzi]
TcCLB.511907.130	0.270903	0.00781193	mucin-like glycoprotein [Trypanosoma cruzi strain CL Brener] &gt;gi|70884616|gb|EAN97469.1| mucin-like glycoprotein, putative [Trypanosoma cruzi]
TcCLB.507379.9	0.270935	9.28373e-10	dispersed gene family protein 1 (DGF-1) [Trypanosoma cruzi strain CL Brener] &gt;gi|70866352|gb|EAN81941.1| dispersed gene family protein 1 (DGF-1), putative [Trypanosoma cruzi]
TcCLB.508355.420	0.2713	1.99776e-11	cation transporter protein [Trypanosoma cruzi strain CL Brener] &gt;gi|70886500|gb|EAN99280.1| cation transporter protein, putative [Trypanosoma cruzi]
TcCLB.510335.10	0.27133	8.30054e-07	hypothetical protein [Trypanosoma cruzi strain CL Brener] &gt;gi|70870204|gb|EAN84600.1| hypothetical protein, conserved [Trypanosoma cruzi]
TcCLB.506479.50	0.271333	5.16824e-18	rRNA biogenesis protein [Trypanosoma cruzi strain CL Brener] &gt;gi|70879049|gb|EAN92253.1| rRNA biogenesis protein, putative [Trypanosoma cruzi]
TcCLB.509023.180	0.271369	5.3305e-16	kinesin [Trypanosoma cruzi strain CL Brener] &gt;gi|70882212|gb|EAN95194.1| kinesin, putative [Trypanosoma cruzi]
TcCLB.504105.210	0.27138	5.04769e-16	GTP-binding protein [Trypanosoma cruzi strain CL Brener] &gt;gi|122102000|sp|Q4DZ91.1|GUF12_TRYCC RecName: Full=Translation factor GUF1 homolog 2, mitochondrial; AltName: Full=Elongation factor 4 homolog 2; Short=EF-4 2; AltName: Full=GTPase GUF1 homolog 2; AltName: Full=Ribosomal back-translocase 2; Flags: Precursor [Trypanosoma cruzi strain CL Brener] &gt;gi|70885020|gb|EAN97856.1| GTP-binding …
TcCLB.511859.120	0.27144	2.07467e-14	mucin-like glycoprotein [Trypanosoma cruzi strain CL Brener] &gt;gi|70880353|gb|EAN93456.1| mucin-like glycoprotein, putative [Trypanosoma cruzi]
TcCLB.509023.80	0.271473	1.9658e-16	hypothetical protein [Trypanosoma cruzi strain CL Brener] &gt;gi|70882202|gb|EAN95184.1| hypothetical protein, conserved [Trypanosoma cruzi]
TcCLB.510973.30	0.271509	2.87223e-17	40S ribosomal protein S13 [Trypanosoma cruzi strain CL Brener] &gt;gi|71408024|ref|XP_806441.1| 40S ribosomal protein S13 [Trypanosoma cruzi strain CL Brener] &gt;gi|71417376|ref|XP_810552.1| 40S ribosomal protein S13 [Trypanosoma cruzi strain CL Brener] &gt;gi|70867575|gb|EAN82694.1| 40S ribosomal protein S13, putative [Trypanosoma cruzi] &gt;gi|70870190|gb|EAN84590.1| 40S ribosomal protein S13,…
TcCLB.503447.60	0.271649	2.94544e-14	beta galactofuranosyl glycosyltransferase [Trypanosoma cruzi strain CL Brener] &gt;gi|70874915|gb|EAN88541.1| beta galactofuranosyl glycosyltransferase, putative [Trypanosoma cruzi]
TcCLB.503823.104	0.271665	3.14192e-17	UDP-N-acetylglucosamine--dolichyl-phosphate n- acetylglucosaminephosphotransferase [Trypanosoma &gt;gi|70880273|gb|EAN93381.1| UDP-N-acetylglucosamine--dolichyl-phosphate n- acetylglucosaminephosphotransferase, putative [Trypanosoma cruzi]
TcCLB.509573.20	0.2717	1.61758e-15	hypothetical protein [Trypanosoma cruzi strain CL Brener] &gt;gi|70869284|gb|EAN83902.1| hypothetical protein, conserved [Trypanosoma cruzi]
TcCLB.503995.20	0.271906	1.89256e-15	hypothetical protein [Trypanosoma cruzi strain CL Brener] &gt;gi|70870050|gb|EAN84483.1| hypothetical protein, conserved [Trypanosoma cruzi]
TcCLB.505939.30	0.27199	6.25833e-09	hypothetical protein [Trypanosoma cruzi strain CL Brener] &gt;gi|70874478|gb|EAN88157.1| hypothetical protein, conserved [Trypanosoma cruzi]
TcCLB.509213.70	0.271991	4.06766e-15	ribulose-5-phosphate 3-epimerase [Trypanosoma cruzi strain CL Brener] &gt;gi|70878531|gb|EAN91779.1| ribulose-5-phosphate 3-epimerase, putative [Trypanosoma cruzi] &gt;gi|159137080|gb|ABW88687.1| ribulose-phosphate 3-epimerase [Trypanosoma cruzi]
TcCLB.504817.9	0.272153	4.0488e-12	hypothetical protein Tc00.1047053504817.9 [Trypanosoma cruzi strain CL Brener] &gt;gi|70866712|gb|EAN82135.1| hypothetical protein, conserved [Trypanosoma cruzi]
TcCLB.508637.63	0.272217	3.40736e-14	hypothetical protein [Trypanosoma cruzi strain CL Brener] &gt;gi|70880287|gb|EAN93394.1| hypothetical protein, conserved [Trypanosoma cruzi]
TcCLB.511293.60	0.272252	5.39841e-20	kinesin [Trypanosoma cruzi strain CL Brener] &gt;gi|70877246|gb|EAN90613.1| kinesin, putative [Trypanosoma cruzi]
TcCLB.510799.18	0.272278	3.80302e-12	hypothetical protein [Trypanosoma cruzi strain CL Brener] &gt;gi|70874417|gb|EAN88106.1| hypothetical protein, conserved [Trypanosoma cruzi]
TcCLB.509877.60	0.272299	1.40294e-15	hypothetical protein [Trypanosoma cruzi strain CL Brener] &gt;gi|70871323|gb|EAN85492.1| hypothetical protein, conserved [Trypanosoma cruzi] &gt;gi|407860290|gb|EKG07314.1| hypothetical protein TCSYLVIO_001557 [Trypanosoma cruzi] &gt;gi|557867236|gb|ESS70416.1| hypothetical protein TCDM_00892 [Trypanosoma cruzi Dm28c]
TcCLB.508269.20	0.272303	1.92039e-10	hypothetical protein [Trypanosoma cruzi strain CL Brener] &gt;gi|70874366|gb|EAN88061.1| hypothetical protein, conserved [Trypanosoma cruzi]
TcCLB.506477.4	0.272391	3.40788e-16	hypothetical protein [Trypanosoma cruzi strain CL Brener] &gt;gi|70874143|gb|EAN87867.1| hypothetical protein, conserved [Trypanosoma cruzi]
TcCLB.510197.180	0.272502	2.70398e-12	trans-sialidase [Trypanosoma cruzi strain CL Brener] &gt;gi|70884169|gb|EAN97042.1| trans-sialidase, putative [Trypanosoma cruzi]
TcCLB.507049.110	0.272516	9.77744e-05	hypothetical protein [Trypanosoma cruzi strain CL Brener] &gt;gi|70881552|gb|EAN94574.1| hypothetical protein, conserved [Trypanosoma cruzi]
TcCLB.508153.300	0.272531	4.85353e-25	hypothetical protein [Trypanosoma cruzi strain CL Brener] &gt;gi|70887470|gb|EAO00226.1| hypothetical protein, conserved [Trypanosoma cruzi]
TcCLB.508879.210	0.272558	6.63806e-14	hypothetical protein [Trypanosoma cruzi strain CL Brener] &gt;gi|70884340|gb|EAN97205.1| hypothetical protein, conserved [Trypanosoma cruzi]
TcCLB.509229.70	0.272572	4.97951e-15	hypothetical protein [Trypanosoma cruzi strain CL Brener] &gt;gi|70878958|gb|EAN92171.1| hypothetical protein, conserved [Trypanosoma cruzi]
TcCLB.506975.70	0.272584	1.04121e-15	hypothetical protein [Trypanosoma cruzi strain CL Brener] &gt;gi|70878514|gb|EAN91763.1| hypothetical protein Tc00.1047053506975.70 [Trypanosoma cruzi]
TcCLB.509463.30	0.272702	6.69524e-24	3-ketoacyl-CoA thiolase [Trypanosoma cruzi strain CL Brener] &gt;gi|70871205|gb|EAN85395.1| 3-ketoacyl-CoA thiolase, putative [Trypanosoma cruzi]
TcCLB.503617.15	0.272709	8.68933e-15	U6 snRNA-associated Sm-like protein LSm3p [Trypanosoma cruzi strain CL Brener] &gt;gi|70870610|gb|EAN84919.1| U6 snRNA-associated Sm-like protein LSm3p [Trypanosoma cruzi]
TcCLB.425969.9	0.272961	8.40619e-16	cyclin-dependent kinases regulatory subunit [Trypanosoma cruzi strain CL Brener] &gt;gi|70880821|gb|EAN93894.1| cyclin-dependent kinases regulatory subunit, putative [Trypanosoma cruzi] &gt;gi|557865339|gb|ESS68574.1| cyclin-dependent kinase regulatory subunit [Trypanosoma cruzi Dm28c]
TcCLB.511907.120	0.273058	0.00924533	mucin-like glycoprotein [Trypanosoma cruzi strain CL Brener] &gt;gi|70884615|gb|EAN97468.1| mucin-like glycoprotein, putative [Trypanosoma cruzi]
TcCLB.511907.80	0.27308	1.19344e-05	short chain dehydrogenase/reductase [Trypanosoma cruzi strain CL Brener] &gt;gi|70884612|gb|EAN97465.1| short chain dehydrogenase/reductase, putative [Trypanosoma cruzi]
TcCLB.508737.30	0.273142	7.27512e-20	hypothetical protein [Trypanosoma cruzi strain CL Brener] &gt;gi|70882874|gb|EAN95817.1| hypothetical protein, conserved [Trypanosoma cruzi]
TcCLB.510575.220	0.273156	8.99246e-15	hypothetical protein [Trypanosoma cruzi strain CL Brener] &gt;gi|70880414|gb|EAN93513.1| hypothetical protein, conserved [Trypanosoma cruzi]
TcCLB.506535.10	0.273167	4.90124e-09	retrotransposon hot spot (RHS) protein [Trypanosoma cruzi strain CL Brener] &gt;gi|70865502|gb|EAN81549.1| retrotransposon hot spot (RHS) protein, putative [Trypanosoma cruzi]
TcCLB.506945.150	0.273341	2.26146e-13	hypothetical protein [Trypanosoma cruzi strain CL Brener] &gt;gi|70884259|gb|EAN97127.1| hypothetical protein Tc00.1047053506945.150 [Trypanosoma cruzi]
TcCLB.507675.10	0.273345	6.64582e-14	hypothetical protein [Trypanosoma cruzi strain CL Brener] &gt;gi|70869185|gb|EAN83833.1| hypothetical protein, conserved [Trypanosoma cruzi]
TcCLB.509179.180	0.273383	4.08942e-15	zinc-finger protein ZPR1 [Trypanosoma cruzi strain CL Brener] &gt;gi|70881581|gb|EAN94602.1| zinc-finger protein ZPR1, putative [Trypanosoma cruzi]
TcCLB.511831.10	0.273556	5.83758e-05	trans-sialidase [Trypanosoma cruzi strain CL Brener] &gt;gi|70866656|gb|EAN82102.1| trans-sialidase, putative [Trypanosoma cruzi]
TcCLB.509471.10	0.273659	0.000242323	hypothetical protein [Trypanosoma cruzi strain CL Brener] &gt;gi|70871545|gb|EAN85672.1| hypothetical protein, conserved [Trypanosoma cruzi]
TcCLB.511017.50	0.273676	2.02377e-15	glycosomal membrane protein [Trypanosoma cruzi strain CL Brener] &gt;gi|70873455|gb|EAN87271.1| glycosomal membrane protein, putative [Trypanosoma cruzi]
TcCLB.503847.70	0.273779	4.99764e-12	hypothetical protein [Trypanosoma cruzi strain CL Brener] &gt;gi|70874560|gb|EAN88229.1| hypothetical protein, conserved [Trypanosoma cruzi]
TcCLB.507623.20	0.27386	4.76302e-11	hypothetical protein [Trypanosoma cruzi strain CL Brener] &gt;gi|70877845|gb|EAN91151.1| hypothetical protein, conserved [Trypanosoma cruzi]
TcCLB.507063.70	0.27399	1.92338e-08	trans-sialidase [Trypanosoma cruzi strain CL Brener] &gt;gi|70885290|gb|EAN98115.1| trans-sialidase, putative [Trypanosoma cruzi]
TcCLB.506719.10	0.274064	3.72998e-11	phosphatidylinositol (3,5) kinase [Trypanosoma cruzi strain CL Brener] &gt;gi|70867572|gb|EAN82692.1| phosphatidylinositol (3,5) kinase, putative [Trypanosoma cruzi]
TcCLB.508299.80	0.274077	1.29202e-20	threonyl-tRNA synthetase [Trypanosoma cruzi strain CL Brener] &gt;gi|70875641|gb|EAN89173.1| threonyl-tRNA synthetase, putative [Trypanosoma cruzi]
TcCLB.511903.290	0.274181	8.13961e-08	hypothetical protein [Trypanosoma cruzi strain CL Brener] &gt;gi|70883165|gb|EAN96092.1| hypothetical protein, conserved [Trypanosoma cruzi]
TcCLB.507991.30	0.274216	1.40964e-11	hypothetical protein [Trypanosoma cruzi strain CL Brener] &gt;gi|70879477|gb|EAN92648.1| hypothetical protein, conserved [Trypanosoma cruzi]
TcCLB.508637.66	0.27422	3.55533e-09	hypothetical protein [Trypanosoma cruzi strain CL Brener] &gt;gi|70880288|gb|EAN93395.1| hypothetical protein, conserved [Trypanosoma cruzi]
TcCLB.509179.150	0.274232	9.81061e-16	otubain [Trypanosoma cruzi strain CL Brener] &gt;gi|70881578|gb|EAN94599.1| otubain, putative [Trypanosoma cruzi]
TcCLB.511825.100	0.274295	1.02681e-05	hypothetical protein [Trypanosoma cruzi strain CL Brener] &gt;gi|70881622|gb|EAN94639.1| hypothetical protein, conserved [Trypanosoma cruzi]
TcCLB.510575.230	0.274307	1.00384e-14	hypothetical protein [Trypanosoma cruzi strain CL Brener] &gt;gi|70880415|gb|EAN93514.1| hypothetical protein, conserved [Trypanosoma cruzi]
TcCLB.506303.150	0.274637	6.01379e-15	hypothetical protein [Trypanosoma cruzi strain CL Brener] &gt;gi|70880881|gb|EAN93949.1| hypothetical protein, conserved [Trypanosoma cruzi]
TcCLB.503939.80	0.27465	1.10238e-19	prolyl-tRNA synthetase [Trypanosoma cruzi strain CL Brener] &gt;gi|70880301|gb|EAN93407.1| prolyl-tRNA synthetase, putative [Trypanosoma cruzi]
TcCLB.506437.20	0.274677	1.42586e-17	tuzin [Trypanosoma cruzi strain CL Brener] &gt;gi|70867067|gb|EAN82365.1| tuzin, putative [Trypanosoma cruzi]
TcCLB.508909.150	0.274857	1.33236e-16	hypothetical protein [Trypanosoma cruzi strain CL Brener] &gt;gi|70885859|gb|EAN98660.1| hypothetical protein, conserved [Trypanosoma cruzi]
TcCLB.508175.320	0.274936	1.1587e-15	hypothetical protein [Trypanosoma cruzi strain CL Brener] &gt;gi|70886350|gb|EAN99134.1| hypothetical protein, conserved [Trypanosoma cruzi]
TcCLB.507991.80	0.275029	6.41932e-14	hypothetical protein [Trypanosoma cruzi strain CL Brener] &gt;gi|70879482|gb|EAN92653.1| hypothetical protein, conserved [Trypanosoma cruzi]
TcCLB.508153.280	0.275056	1.9787e-24	60S ribosomal protein L13 [Trypanosoma cruzi strain CL Brener] &gt;gi|71660719|ref|XP_822075.1| 60S ribosomal protein L13 [Trypanosoma cruzi strain CL Brener] &gt;gi|71660721|ref|XP_822076.1| 60S ribosomal protein L13 [Trypanosoma cruzi strain CL Brener] &gt;gi|70875577|gb|EAN89115.1| 60S ribosomal protein L13, putative [Trypanosoma cruzi] &gt;gi|70887468|gb|EAO00224.1| 60S ribosomal protein L13,…
TcCLB.511821.80	0.275126	1.53074e-07	hypothetical protein [Trypanosoma cruzi strain CL Brener] &gt;gi|70881887|gb|EAN94888.1| hypothetical protein, conserved [Trypanosoma cruzi]
TcCLB.506581.40	0.275225	6.5803e-14	hypothetical protein [Trypanosoma cruzi strain CL Brener] &gt;gi|70870930|gb|EAN85173.1| hypothetical protein, conserved [Trypanosoma cruzi]
TcCLB.503919.60	0.275262	4.83335e-12	hypothetical protein [Trypanosoma cruzi strain CL Brener] &gt;gi|70872851|gb|EAN86757.1| hypothetical protein, conserved [Trypanosoma cruzi]
TcCLB.511767.10	0.275419	2.30281e-15	trans-sialidase [Trypanosoma cruzi strain CL Brener] &gt;gi|70879812|gb|EAN92958.1| trans-sialidase, putative [Trypanosoma cruzi]
TcCLB.506789.330	0.275456	9.194e-16	hypothetical protein [Trypanosoma cruzi strain CL Brener] &gt;gi|70885253|gb|EAN98080.1| hypothetical protein, conserved [Trypanosoma cruzi]
TcCLB.508625.140	0.275562	3.43116e-06	hypothetical protein [Trypanosoma cruzi strain CL Brener] &gt;gi|70876532|gb|EAN89973.1| hypothetical protein, conserved [Trypanosoma cruzi]
TcCLB.503939.40	0.275667	2.57603e-15	hypothetical protein [Trypanosoma cruzi strain CL Brener] &gt;gi|70880297|gb|EAN93403.1| hypothetical protein, conserved [Trypanosoma cruzi]
TcCLB.511771.60	0.275733	2.43333e-09	hypothetical protein [Trypanosoma cruzi strain CL Brener] &gt;gi|70883270|gb|EAN96191.1| hypothetical protein Tc00.1047053511771.60 [Trypanosoma cruzi]
TcCLB.507723.130	0.27577	2.68666e-13	eukaryotic translation initiation factor 3 subunit 8 [Trypanosoma cruzi strain CL Brener] &gt;gi|70881791|gb|EAN94798.1| eukaryotic translation initiation factor 3 subunit 8, putative [Trypanosoma cruzi]
TcCLB.506793.70	0.275786	5.57047e-15	hypothetical protein [Trypanosoma cruzi strain CL Brener] &gt;gi|70877205|gb|EAN90576.1| hypothetical protein, conserved [Trypanosoma cruzi]
TcCLB.506669.4	0.27581	5.38314e-08	MFS transporter [Trypanosoma cruzi strain CL Brener] &gt;gi|70867799|gb|EAN82842.1| MFS transporter, putative [Trypanosoma cruzi]
TcCLB.508661.70	0.275897	7.07524e-11	hypothetical protein [Trypanosoma cruzi strain CL Brener] &gt;gi|70870464|gb|EAN84806.1| hypothetical protein, conserved [Trypanosoma cruzi]
TcCLB.509795.40	0.275988	1.05877e-06	hypothetical protein [Trypanosoma cruzi strain CL Brener] &gt;gi|70873243|gb|EAN87089.1| hypothetical protein, conserved [Trypanosoma cruzi]
TcCLB.509859.10	0.275999	5.93774e-15	hypothetical protein [Trypanosoma cruzi strain CL Brener] &gt;gi|70873808|gb|EAN87577.1| hypothetical protein, conserved [Trypanosoma cruzi]
TcCLB.511903.170	0.276019	1.80967e-07	hypothetical protein [Trypanosoma cruzi strain CL Brener] &gt;gi|70883154|gb|EAN96081.1| hypothetical protein, conserved [Trypanosoma cruzi]
TcCLB.507049.41	0.276069	0.000353159	hypothetical protein [Trypanosoma cruzi strain CL Brener] &gt;gi|70881562|gb|EAN94584.1| hypothetical protein, conserved [Trypanosoma cruzi]
TcCLB.509937.160	0.276116	6.4739e-20	hypothetical protein [Trypanosoma cruzi strain CL Brener] &gt;gi|70882599|gb|EAN95558.1| hypothetical protein, conserved [Trypanosoma cruzi]
TcCLB.503447.40	0.276204	1.02268e-14	retrotransposon hot spot (RHS) protein [Trypanosoma cruzi strain CL Brener] &gt;gi|70874913|gb|EAN88539.1| retrotransposon hot spot (RHS) protein, putative [Trypanosoma cruzi]
TcCLB.510943.140	0.276218	1.34746e-11	DNA primase large subunit [Trypanosoma cruzi strain CL Brener] &gt;gi|70882257|gb|EAN95236.1| DNA primase large subunit, putative [Trypanosoma cruzi]
TcCLB.510395.30	0.276237	7.36321e-17	GTPase [Trypanosoma cruzi strain CL Brener] &gt;gi|70866303|gb|EAN81917.1| GTPase, putative [Trypanosoma cruzi]
TcCLB.509879.20	0.276302	2.78956e-14	hypothetical protein [Trypanosoma cruzi strain CL Brener] &gt;gi|70867536|gb|EAN82668.1| hypothetical protein, conserved [Trypanosoma cruzi]
TcCLB.507623.60	0.276309	1.6058e-12	hypothetical protein [Trypanosoma cruzi strain CL Brener] &gt;gi|70877849|gb|EAN91155.1| hypothetical protein, conserved [Trypanosoma cruzi]
TcCLB.504177.30	0.276318	1.37537e-16	hypothetical protein [Trypanosoma cruzi strain CL Brener] &gt;gi|70868699|gb|EAN83481.1| hypothetical protein, conserved [Trypanosoma cruzi]
TcCLB.503395.30	0.276483	1.66237e-13	hypothetical protein [Trypanosoma cruzi strain CL Brener] &gt;gi|70868399|gb|EAN83264.1| hypothetical protein, conserved [Trypanosoma cruzi]
TcCLB.460127.30	0.276489	1.12208e-11	amino acid permease [Trypanosoma cruzi strain CL Brener] &gt;gi|70868282|gb|EAN83186.1| amino acid permease, putative [Trypanosoma cruzi]
TcCLB.509741.40	0.276509	4.60523e-12	hypothetical protein [Trypanosoma cruzi strain CL Brener] &gt;gi|70869796|gb|EAN84290.1| hypothetical protein, conserved [Trypanosoma cruzi]
TcCLB.511821.20	0.276745	1.59619e-06	hypothetical protein [Trypanosoma cruzi strain CL Brener] &gt;gi|70881881|gb|EAN94882.1| hypothetical protein, conserved [Trypanosoma cruzi]
TcCLB.508909.300	0.276798	1.5173e-16	hypothetical protein [Trypanosoma cruzi strain CL Brener] &gt;gi|70885869|gb|EAN98670.1| hypothetical protein, conserved [Trypanosoma cruzi]
TcCLB.507623.40	0.276845	2.22969e-10	hypothetical protein [Trypanosoma cruzi strain CL Brener] &gt;gi|70877847|gb|EAN91153.1| hypothetical protein, conserved [Trypanosoma cruzi]
TcCLB.510087.50	0.277047	8.58283e-11	hypothetical protein [Trypanosoma cruzi strain CL Brener] &gt;gi|70876229|gb|EAN89703.1| hypothetical protein, conserved [Trypanosoma cruzi]
TcCLB.510299.30	0.277061	4.75914e-08	hypothetical protein [Trypanosoma cruzi strain CL Brener] &gt;gi|70871582|gb|EAN85704.1| hypothetical protein, conserved [Trypanosoma cruzi]
TcCLB.410797.10	0.277072	1.34728e-07	surface protease GP63 [Trypanosoma cruzi strain CL Brener] &gt;gi|70867210|gb|EAN82459.1| surface protease GP63, putative [Trypanosoma cruzi]
TcCLB.504105.250	0.277101	5.72532e-10	hypothetical protein [Trypanosoma cruzi strain CL Brener] &gt;gi|70885024|gb|EAN97860.1| hypothetical protein Tc00.1047053504105.250 [Trypanosoma cruzi]
TcCLB.511757.70	0.277341	2.63708e-16	trans-sialidase [Trypanosoma cruzi strain CL Brener] &gt;gi|70876377|gb|EAN89836.1| trans-sialidase, putative [Trypanosoma cruzi]
TcCLB.509563.50	0.277425	3.02189e-20	hypothetical protein [Trypanosoma cruzi strain CL Brener] &gt;gi|70871771|gb|EAN85861.1| hypothetical protein, conserved [Trypanosoma cruzi]
TcCLB.511859.20	0.277447	1.13668e-13	hypothetical protein [Trypanosoma cruzi strain CL Brener] &gt;gi|70880345|gb|EAN93448.1| hypothetical protein, conserved [Trypanosoma cruzi]
TcCLB.504077.50	0.277478	5.26725e-16	hypothetical protein [Trypanosoma cruzi strain CL Brener] &gt;gi|70869421|gb|EAN84002.1| hypothetical protein, conserved [Trypanosoma cruzi]
TcCLB.506489.59	0.277522	3.4353e-06	divalent cation tolerance protein [Trypanosoma cruzi strain CL Brener] &gt;gi|70868409|gb|EAN83273.1| divalent cation tolerance protein, putative [Trypanosoma cruzi]
TcCLB.506855.290	0.277547	4.12957e-06	hypothetical protein [Trypanosoma cruzi strain CL Brener] &gt;gi|70885936|gb|EAN98735.1| hypothetical protein, conserved [Trypanosoma cruzi]
TcCLB.506403.9	0.277578	2.79353e-15	hypothetical protein [Trypanosoma cruzi strain CL Brener] &gt;gi|70864586|gb|EAN81254.1| hypothetical protein, conserved [Trypanosoma cruzi]
TcCLB.509213.90	0.277606	6.78228e-14	hypothetical protein [Trypanosoma cruzi strain CL Brener] &gt;gi|70878533|gb|EAN91781.1| hypothetical protein, conserved [Trypanosoma cruzi]
TcCLB.506123.40	0.277626	1.78692e-21	nucleolar RNA helicase II [Trypanosoma cruzi strain CL Brener] &gt;gi|70871069|gb|EAN85284.1| nucleolar RNA helicase II, putative [Trypanosoma cruzi]
TcCLB.508269.10	0.277643	1.74808e-11	hypothetical protein [Trypanosoma cruzi strain CL Brener] &gt;gi|70874365|gb|EAN88060.1| hypothetical protein, conserved [Trypanosoma cruzi]
TcCLB.504741.40	0.277649	7.38622e-15	hypothetical protein [Trypanosoma cruzi strain CL Brener] &gt;gi|70882987|gb|EAN95924.1| hypothetical protein, conserved [Trypanosoma cruzi]
TcCLB.511231.60	0.277729	7.52342e-16	hypothetical protein [Trypanosoma cruzi strain CL Brener] &gt;gi|70871197|gb|EAN85388.1| hypothetical protein, conserved [Trypanosoma cruzi]
TcCLB.510065.5	0.277737	2.69975e-11	hypothetical protein [Trypanosoma cruzi strain CL Brener] &gt;gi|70870292|gb|EAN84670.1| hypothetical protein, conserved [Trypanosoma cruzi]
TcCLB.509399.60	0.277897	1.98017e-17	hypothetical protein [Trypanosoma cruzi strain CL Brener] &gt;gi|70883305|gb|EAN96224.1| hypothetical protein, conserved [Trypanosoma cruzi]
TcCLB.510421.150	0.277959	3.65768e-15	protein kinase [Trypanosoma cruzi strain CL Brener] &gt;gi|70884451|gb|EAN97310.1| protein kinase, putative [Trypanosoma cruzi]
TcCLB.511815.60	0.278149	7.2058e-11	prefoldin [Trypanosoma cruzi strain CL Brener] &gt;gi|70879419|gb|EAN92596.1| prefoldin, putative [Trypanosoma cruzi]
TcCLB.509715.30	0.278154	3.05277e-15	cullin-like protein [Trypanosoma cruzi strain CL Brener] &gt;gi|70878329|gb|EAN91595.1| cullin-like protein, putative [Trypanosoma cruzi]
TcCLB.506959.74	0.278227	1.59055e-13	hypothetical protein [Trypanosoma cruzi strain CL Brener] &gt;gi|70879091|gb|EAN92293.1| hypothetical protein, conserved [Trypanosoma cruzi]
TcCLB.509509.50	0.278375	1.06292e-13	hypothetical protein [Trypanosoma cruzi strain CL Brener] &gt;gi|70870197|gb|EAN84596.1| hypothetical protein, conserved [Trypanosoma cruzi]
TcCLB.508153.1130	0.278438	9.25963e-08	hypothetical protein [Trypanosoma cruzi strain CL Brener] &gt;gi|70887503|gb|EAO00259.1| hypothetical protein Tc00.1047053508153.1130 [Trypanosoma cruzi]
TcCLB.507049.10	0.278536	2.81252e-05	hypothetical protein [Trypanosoma cruzi strain CL Brener] &gt;gi|70881543|gb|EAN94565.1| hypothetical protein, conserved [Trypanosoma cruzi]
TcCLB.504741.50	0.278571	3.72989e-15	hypothetical protein [Trypanosoma cruzi strain CL Brener] &gt;gi|70882988|gb|EAN95925.1| hypothetical protein, conserved [Trypanosoma cruzi]
TcCLB.508351.60	0.278574	3.74548e-17	hypothetical protein [Trypanosoma cruzi strain CL Brener] &gt;gi|70869408|gb|EAN83993.1| hypothetical protein, conserved [Trypanosoma cruzi]
TcCLB.503773.9	0.278672	5.48018e-12	hypothetical protein [Trypanosoma cruzi strain CL Brener] &gt;gi|70869084|gb|EAN83761.1| hypothetical protein, conserved [Trypanosoma cruzi]
TcCLB.503539.10	0.278716	1.5115e-14	hypothetical protein [Trypanosoma cruzi strain CL Brener] &gt;gi|70866569|gb|EAN82053.1| hypothetical protein, conserved [Trypanosoma cruzi]
TcCLB.506507.20	0.278723	5.57466e-07	hypothetical protein [Trypanosoma cruzi strain CL Brener] &gt;gi|70871680|gb|EAN85786.1| hypothetical protein, conserved [Trypanosoma cruzi]
TcCLB.510359.340	0.278795	1.72843e-13	phospholipid:diacylglycerol acyltransferase [Trypanosoma cruzi strain CL Brener] &gt;gi|70887143|gb|EAN99905.1| phospholipid:diacylglycerol acyltransferase, putative [Trypanosoma cruzi]
TcCLB.511815.24	0.278847	1.06785e-12	hypothetical protein [Trypanosoma cruzi strain CL Brener] &gt;gi|70879429|gb|EAN92606.1| hypothetical protein, conserved [Trypanosoma cruzi]
TcCLB.503723.20	0.278853	5.60969e-16	hypothetical protein [Trypanosoma cruzi strain CL Brener] &gt;gi|70875702|gb|EAN89228.1| hypothetical protein, conserved [Trypanosoma cruzi]
TcCLB.510575.210	0.278874	1.31347e-14	hypothetical protein [Trypanosoma cruzi strain CL Brener] &gt;gi|70880413|gb|EAN93512.1| hypothetical protein, conserved [Trypanosoma cruzi]
TcCLB.503775.60	0.279017	1.04068e-08	hypothetical protein [Trypanosoma cruzi strain CL Brener] &gt;gi|70869437|gb|EAN84014.1| hypothetical protein Tc00.1047053503775.60 [Trypanosoma cruzi]
TcCLB.508649.5	0.279252	3.6383e-06	tryparedoxin peroxidase [Trypanosoma cruzi Dm28c]
TcCLB.504131.160	0.279258	1.17723e-14	hypothetical protein [Trypanosoma cruzi strain CL Brener] &gt;gi|70880591|gb|EAN93679.1| hypothetical protein Tc00.1047053504131.160 [Trypanosoma cruzi]
TcCLB.509985.50	0.279265	1.02656e-17	hypothetical protein [Trypanosoma cruzi strain CL Brener] &gt;gi|70871674|gb|EAN85781.1| hypothetical protein, conserved [Trypanosoma cruzi]
TcCLB.506675.70	0.2793	2.28923e-13	dispersed gene family protein 1 (DGF-1) [Trypanosoma cruzi strain CL Brener] &gt;gi|70879431|gb|EAN92607.1| dispersed gene family protein 1 (DGF-1), putative [Trypanosoma cruzi]
TcCLB.507771.114	0.27934	2.09948e-13	hypothetical protein [Trypanosoma cruzi strain CL Brener] &gt;gi|70876865|gb|EAN90272.1| hypothetical protein, conserved [Trypanosoma cruzi]
TcCLB.510305.79	0.279376	1.65127e-18	hypothetical protein [Trypanosoma cruzi strain CL Brener] &gt;gi|70876918|gb|EAN90319.1| hypothetical protein, conserved [Trypanosoma cruzi]
TcCLB.506337.20	0.279503	1.80146e-17	hypothetical protein [Trypanosoma cruzi strain CL Brener] &gt;gi|70880047|gb|EAN93172.1| hypothetical protein, conserved [Trypanosoma cruzi]
TcCLB.504827.110	0.279777	1.90713e-15	hypothetical protein [Trypanosoma cruzi strain CL Brener] &gt;gi|70880987|gb|EAN94046.1| hypothetical protein, conserved [Trypanosoma cruzi]
TcCLB.508409.240	0.279805	1.53914e-09	hypothetical protein [Trypanosoma cruzi strain CL Brener] &gt;gi|70884095|gb|EAN96972.1| hypothetical protein, conserved [Trypanosoma cruzi]
TcCLB.511847.50	0.279951	6.97632e-15	hypothetical protein [Trypanosoma cruzi strain CL Brener] &gt;gi|70873705|gb|EAN87488.1| hypothetical protein, conserved [Trypanosoma cruzi]
TcCLB.503703.80	0.280015	3.49562e-12	hypothetical protein [Trypanosoma cruzi strain CL Brener] &gt;gi|70875123|gb|EAN88720.1| hypothetical protein, conserved [Trypanosoma cruzi]
TcCLB.511031.40	0.280159	1.77428e-17	hypothetical protein [Trypanosoma cruzi strain CL Brener] &gt;gi|70868527|gb|EAN83357.1| hypothetical protein, conserved [Trypanosoma cruzi]
TcCLB.510225.10	0.280343	1.03233e-07	histone h1 [Trypanosoma cruzi strain CL Brener] &gt;gi|70870836|gb|EAN85096.1| histone h1, putative [Trypanosoma cruzi]
TcCLB.508643.40	0.28052	1.05392e-14	hypothetical protein [Trypanosoma cruzi strain CL Brener] &gt;gi|70870775|gb|EAN85048.1| hypothetical protein, conserved [Trypanosoma cruzi]
TcCLB.511233.80	0.280558	1.45674e-16	calmodulin [Trypanosoma cruzi strain CL Brener] &gt;gi|70880902|gb|EAN93967.1| calmodulin, putative [Trypanosoma cruzi]
TcCLB.508641.220	0.280587	3.17462e-11	UDP-Gal or UDP-GlcNAc-dependent glycosyltransferase [Trypanosoma cruzi strain CL Brener] &gt;gi|70885096|gb|EAN97928.1| UDP-Gal or UDP-GlcNAc-dependent glycosyltransferase, putative [Trypanosoma cruzi]
TcCLB.507051.20	0.28061	8.31611e-05	hypothetical protein [Trypanosoma cruzi strain CL Brener] &gt;gi|71402129|ref|XP_804012.1| hypothetical protein [Trypanosoma cruzi strain CL Brener] &gt;gi|70864607|gb|EAN81257.1| hypothetical protein Tc00.1047053507051.20 [Trypanosoma cruzi] &gt;gi|70866751|gb|EAN82161.1| hypothetical protein Tc00.1047053510907.20 [Trypanosoma cruzi]
TcCLB.510943.70	0.280637	1.73326e-09	hypothetical protein [Trypanosoma cruzi strain CL Brener] &gt;gi|70882250|gb|EAN95229.1| hypothetical protein, conserved [Trypanosoma cruzi]
TcCLB.503869.40	0.280655	5.47236e-14	pumilio/PUF RNA binding protein 9 [Trypanosoma cruzi strain CL Brener] &gt;gi|70871000|gb|EAN85231.1| pumilio/PUF RNA binding protein 9, putative [Trypanosoma cruzi]
TcCLB.509241.10	0.280684	0.0117702	surface protease GP63 [Trypanosoma cruzi strain CL Brener] &gt;gi|70863504|gb|EAN81050.1| surface protease GP63, putative [Trypanosoma cruzi]
TcCLB.507233.10	0.280747	0.000255746	trans-sialidase [Trypanosoma cruzi strain CL Brener] &gt;gi|71653186|ref|XP_815234.1| trans-sialidase [Trypanosoma cruzi strain CL Brener] &gt;gi|70877679|gb|EAN90999.1| trans-sialidase, putative [Trypanosoma cruzi] &gt;gi|70880276|gb|EAN93383.1| trans-sialidase, putative [Trypanosoma cruzi]
TcCLB.507991.126	0.280837	1.30043e-11	hypothetical protein [Trypanosoma cruzi strain CL Brener] &gt;gi|70879488|gb|EAN92659.1| hypothetical protein, conserved [Trypanosoma cruzi]
TcCLB.509877.50	0.280852	9.80461e-17	glycosomal membrane protein [Trypanosoma cruzi strain CL Brener] &gt;gi|70871322|gb|EAN85491.1| glycosomal membrane protein, putative [Trypanosoma cruzi]
TcCLB.510301.30	0.280932	2.06435e-08	hypothetical protein [Trypanosoma cruzi strain CL Brener] &gt;gi|70872054|gb|EAN86098.1| hypothetical protein, conserved [Trypanosoma cruzi]
TcCLB.507383.10	0.280938	1.1596e-10	hypothetical protein [Trypanosoma cruzi strain CL Brener] &gt;gi|70867208|gb|EAN82458.1| hypothetical protein, conserved [Trypanosoma cruzi]
TcCLB.506199.20	0.281093	0.00575644	hypothetical protein [Trypanosoma cruzi strain CL Brener] &gt;gi|70865823|gb|EAN81696.1| hypothetical protein, conserved [Trypanosoma cruzi]
TcCLB.508593.44	0.281097	3.08368e-17	serine peptidase [Trypanosoma cruzi strain CL Brener] &gt;gi|70880795|gb|EAN93869.1| serine peptidase, putative [Trypanosoma cruzi]
TcCLB.511815.90	0.281114	2.40186e-09	hypothetical protein [Trypanosoma cruzi strain CL Brener] &gt;gi|70879422|gb|EAN92599.1| hypothetical protein Tc00.1047053511815.90 [Trypanosoma cruzi]
TcCLB.507049.160	0.281174	7.37731e-06	hypothetical protein [Trypanosoma cruzi strain CL Brener] &gt;gi|70881555|gb|EAN94577.1| hypothetical protein, conserved [Trypanosoma cruzi]
TcCLB.507519.80	0.281327	8.24581e-10	hypothetical protein [Trypanosoma cruzi strain CL Brener] &gt;gi|70881200|gb|EAN94245.1| hypothetical protein, conserved [Trypanosoma cruzi]
TcCLB.503839.19	0.281403	6.78151e-17	hypothetical protein [Trypanosoma cruzi strain CL Brener] &gt;gi|70870399|gb|EAN84755.1| hypothetical protein, conserved [Trypanosoma cruzi]
TcCLB.507991.110	0.281417	5.10033e-13	hypothetical protein [Trypanosoma cruzi strain CL Brener] &gt;gi|70879484|gb|EAN92655.1| hypothetical protein, conserved [Trypanosoma cruzi]
TcCLB.508859.40	0.281434	1.18756e-14	leucine-rich repeat protein (LRRP) [Trypanosoma cruzi strain CL Brener] &gt;gi|70876812|gb|EAN90223.1| leucine-rich repeat protein (LRRP), putative [Trypanosoma cruzi]
TcCLB.509179.30	0.281515	5.79244e-15	hypothetical protein [Trypanosoma cruzi strain CL Brener] &gt;gi|70881566|gb|EAN94587.1| hypothetical protein, conserved [Trypanosoma cruzi]
TcCLB.511903.250	0.281595	0.00124953	hypothetical protein [Trypanosoma cruzi strain CL Brener] &gt;gi|70883161|gb|EAN96088.1| hypothetical protein, conserved [Trypanosoma cruzi]
TcCLB.433677.10	0.281887	4.36007e-14	hypothetical protein [Trypanosoma cruzi strain CL Brener] &gt;gi|70862961|gb|EAN80983.1| hypothetical protein, conserved [Trypanosoma cruzi]
TcCLB.511647.10	0.281942	1.73781e-12	hypothetical protein [Trypanosoma cruzi strain CL Brener] &gt;gi|70874608|gb|EAN88271.1| hypothetical protein, conserved [Trypanosoma cruzi]
TcCLB.509505.89	0.281957	9.0349e-11	hypothetical protein [Trypanosoma cruzi strain CL Brener] &gt;gi|70871765|gb|EAN85856.1| hypothetical protein, conserved [Trypanosoma cruzi]
TcCLB.506855.370	0.281964	7.26296e-06	hypothetical protein [Trypanosoma cruzi strain CL Brener] &gt;gi|70885944|gb|EAN98743.1| hypothetical protein, conserved [Trypanosoma cruzi]
TcCLB.506195.80	0.281968	1.03695e-16	adenylate kinase [Trypanosoma cruzi strain CL Brener] &gt;gi|42560506|gb|AAS20420.1| adenylate kinase 6 [Trypanosoma cruzi] &gt;gi|70884389|gb|EAN97251.1| adenylate kinase, putative [Trypanosoma cruzi]
TcCLB.507991.123	0.282127	1.99793e-17	hypothetical protein [Trypanosoma cruzi strain CL Brener] &gt;gi|70879487|gb|EAN92658.1| hypothetical protein, conserved [Trypanosoma cruzi] &gt;gi|557861510|gb|ESS64864.1| hypothetical protein TCDM_14529 [Trypanosoma cruzi Dm28c]
TcCLB.511907.100	0.282135	8.40692e-06	hypothetical protein [Trypanosoma cruzi strain CL Brener] &gt;gi|70884613|gb|EAN97466.1| hypothetical protein, conserved [Trypanosoma cruzi]
TcCLB.507793.30	0.282139	2.67134e-08	hypothetical protein [Trypanosoma cruzi strain CL Brener] &gt;gi|70868232|gb|EAN83147.1| hypothetical protein, conserved [Trypanosoma cruzi]
TcCLB.506201.110	0.282251	2.16261e-10	hypothetical protein [Trypanosoma cruzi strain CL Brener] &gt;gi|70878260|gb|EAN91532.1| hypothetical protein, conserved [Trypanosoma cruzi]
TcCLB.504001.10	0.282442	1.83545e-17	hypothetical protein [Trypanosoma cruzi strain CL Brener] &gt;gi|70870038|gb|EAN84474.1| hypothetical protein, conserved [Trypanosoma cruzi]
TcCLB.508577.110	0.282464	6.8392e-15	hypothetical protein [Trypanosoma cruzi strain CL Brener] &gt;gi|70881338|gb|EAN94375.1| hypothetical protein, conserved [Trypanosoma cruzi]
TcCLB.504741.140	0.28249	1.3816e-13	esterase [Trypanosoma cruzi strain CL Brener] &gt;gi|71661530|ref|XP_817785.1| esterase [Trypanosoma cruzi strain CL Brener] &gt;gi|70873532|gb|EAN87337.1| esterase, putative [Trypanosoma cruzi] &gt;gi|70882997|gb|EAN95934.1| esterase, putative [Trypanosoma cruzi]
TcCLB.504827.120	0.282649	3.81989e-17	hypothetical protein [Trypanosoma cruzi strain CL Brener] &gt;gi|70880988|gb|EAN94047.1| hypothetical protein, conserved [Trypanosoma cruzi]
TcCLB.506255.30	0.282661	9.80928e-15	hypothetical protein [Trypanosoma cruzi strain CL Brener] &gt;gi|70866359|gb|EAN81946.1| hypothetical protein, conserved [Trypanosoma cruzi]
TcCLB.507857.40	0.282676	1.17054e-14	ATP-dependent RNA helicase [Trypanosoma cruzi strain CL Brener] &gt;gi|70873604|gb|EAN87399.1| ATP-dependent RNA helicase, putative [Trypanosoma cruzi]
TcCLB.508651.20	0.282825	5.51927e-12	cytochrome c oxidase subunit 10 [Trypanosoma cruzi strain CL Brener] &gt;gi|71416681|ref|XP_810342.1| cytochrome c oxidase subunit 10 [Trypanosoma cruzi strain CL Brener] &gt;gi|70864424|gb|EAN81211.1| cytochrome c oxidase subunit 10, putative [Trypanosoma cruzi] &gt;gi|70874857|gb|EAN88491.1| cytochrome c oxidase subunit 10, putative [Trypanosoma cruzi]
TcCLB.511847.60	0.282894	6.35824e-15	mitochondrial DNA polymerase I protein B [Trypanosoma cruzi strain CL Brener] &gt;gi|70873706|gb|EAN87489.1| mitochondrial DNA polymerase I protein B, putative [Trypanosoma cruzi]
TcCLB.511825.260	0.28303	4.76289e-06	ribosomal RNA processing protein 45 [Trypanosoma cruzi strain CL Brener] &gt;gi|70881635|gb|EAN94652.1| ribosomal RNA processing protein 45, putative [Trypanosoma cruzi]
TcCLB.508899.70	0.283032	1.05262e-06	hypothetical protein [Trypanosoma cruzi strain CL Brener] &gt;gi|70880714|gb|EAN93793.1| hypothetical protein, conserved [Trypanosoma cruzi]
TcCLB.510943.40	0.283053	1.44101e-12	protein kinase [Trypanosoma cruzi strain CL Brener] &gt;gi|70882247|gb|EAN95226.1| protein kinase, putative [Trypanosoma cruzi]
TcCLB.510797.39	0.283095	1.5115e-14	hypothetical protein [Trypanosoma cruzi strain CL Brener] &gt;gi|70871132|gb|EAN85335.1| hypothetical protein, conserved [Trypanosoma cruzi]
TcCLB.507715.10	0.28316	3.06504e-13	D-alanyl-glycyl endopeptidase-like protein [Trypanosoma cruzi strain CL Brener] &gt;gi|70877537|gb|EAN90870.1| D-alanyl-glycyl endopeptidase-like protein, putative [Trypanosoma cruzi]
TcCLB.511815.10	0.283219	5.29367e-15	hypothetical protein [Trypanosoma cruzi strain CL Brener] &gt;gi|70879416|gb|EAN92593.1| hypothetical protein Tc00.1047053511815.10 [Trypanosoma cruzi]
TcCLB.511807.33	0.283301	1.00277e-11	expression site-associated gene (ESAG-like) protein [Trypanosoma cruzi strain CL Brener] &gt;gi|70885785|gb|EAN98590.1| expression site-associated gene (ESAG-like) protein, putative [Trypanosoma cruzi]
TcCLB.509745.60	0.283455	6.28642e-16	telomerase reverse transcriptase [Trypanosoma cruzi strain CL Brener] &gt;gi|70872253|gb|EAN86265.1| telomerase reverse transcriptase, putative [Trypanosoma cruzi]
TcCLB.508299.40	0.283463	1.51896e-16	hypothetical protein [Trypanosoma cruzi strain CL Brener] &gt;gi|70875637|gb|EAN89169.1| hypothetical protein Tc00.1047053508299.40 [Trypanosoma cruzi]
TcCLB.508661.10	0.283494	1.30164e-14	hypothetical protein [Trypanosoma cruzi strain CL Brener] &gt;gi|70870458|gb|EAN84800.1| hypothetical protein, conserved [Trypanosoma cruzi]
TcCLB.509029.100	0.283505	1.27593e-15	hypothetical protein [Trypanosoma cruzi strain CL Brener] &gt;gi|70880138|gb|EAN93258.1| hypothetical protein, conserved [Trypanosoma cruzi]
TcCLB.503505.14	0.283579	1.12962e-07	hypothetical protein [Trypanosoma cruzi strain CL Brener] &gt;gi|70867233|gb|EAN82473.1| hypothetical protein, conserved [Trypanosoma cruzi]
TcCLB.508641.140	0.283644	2.2218e-09	hypothetical protein [Trypanosoma cruzi strain CL Brener] &gt;gi|70885089|gb|EAN97921.1| hypothetical protein, conserved [Trypanosoma cruzi]
TcCLB.511903.260	0.283726	8.40528e-05	hypothetical protein [Trypanosoma cruzi strain CL Brener] &gt;gi|70883162|gb|EAN96089.1| hypothetical protein, conserved [Trypanosoma cruzi]
[truncated: 2,277 more rows]

## Sheet: DE_CLB_Syl
Gene	FC	FDR	Best hit
[truncated: 1,922 more rows]

## Sheet: DE_Syl_Esm
Gene	FC	FDR	Best hit
[truncated: 6,239 more rows]
